# Supplementary material for: Detection and Tracking of NY-ESO-1-Specific CD8+ T Cells by High-Throughput T Cell Receptor β (TCRB) Gene Rearrangements Sequencing in a Peptide-Vaccinated Patient
Source: PLoS One. 2015 Aug 20;10(8):e0136086. doi: 10.1371/journal.pone.0136086 (PMC4546392; doi:10.1371/journal.pone.0136086)
Supplement: S1 Table — CDR3 sequence >0.001% clones were listed. (XLSX) [file pone.0136086.s002.xlsx]

## Sheet: supplementary table 1.
Supplementary Table 1.
CDR3 Amino Acid Sequence	TCRBV	TCRBJ	Day 0	Day 22	Day 43	Day 64	Day 106	Day 127	Day 148	Day 232	Day 337	Day 337 (2nd)
Total reads			1950950	1856996	1713666	765929	1739425	1820734	1777708	1927013	1959759	645391
CASRTANTGELFF	TCRBV25-01	TCRBJ02-02	24173	18538	18832	11951	25141	22127	19595	19146	36338	17257
CASSLRGNEQFF	TCRBV11-03	TCRBJ02-01	13917	9825	10515	3897	12267	10146	9767	12386	20675	6166
CASSRSGTGFLEQYF	TCRBV07-02	TCRBJ02-07	11353	8040	8993	5558	11243	8025	7193	8849	19735	11185
CASSVGGANYNEQFF	TCRBV09-01	TCRBJ02-01	5931	4197	4036	2804	4978	4024	5522	10095	25655	13977
CASSLQRFRETQYF	TCRBV05-01	TCRBJ02-05	9263	6980	6938	5080	7867	8189	6249	6248	9487	5379
CASRTGTSDHEQYF	TCRBV02-01	TCRBJ02-07	2297	2081	1782	1395	2383	1829	2504	8401	23313	11600
CASSFGRLAGGPGTDTQYF	TCRBV05-01	TCRBJ02-03	4356	3123	3223	1828	4118	3243	3276	3991	7673	3587
CASSLDGGNTGELFF	TCRBV07-07	TCRBJ02-02	3432	3374	3373	1161	3998	2893	3060	3787	7009	1825
CASSQTGYTEAFF	TCRBV04-01	TCRBJ01-01	169	5982	7929	966	3712	1690	3352	631	1848	862
CASSDTTTDTQYF	TCRBV06-04	TCRBJ02-03	2711	3343	1993	725	1712	1383	1836	1606	2444	609
CASNALFRGYTF	TCRBV19-01	TCRBJ01-02	596	6127	3201	407	2092	1165	2138	554	1271	150
CASSSGTGGFGNTIYF	TCRBV05-01	TCRBJ01-03	1219	866	1098	376	1060	1099	1109	3175	4178	931
CASSAQGLTDTQYF	TCRBV07-09	TCRBJ02-03	1811	1237	2128	653	1673	1796	1615	939	1445	382
CASSLLGTDRPQHF	TCRBV28-01	TCRBJ01-05	1420	1815	1087	448	1701	1229	1088	1576	2442	723
CATSTNGRDLFF	TCRBV15-01	TCRBJ01-04	1885	1497	1706	739	1900	1359	1743	1262	435	226
CASSATLSYEQYF	TCRBV19-01	TCRBJ02-07	1233	1855	797	244	1206	1159	1187	1136	2848	520
CASSFGQAEKLFF	TCRBV28-01	TCRBJ01-04	1914	1655	812	205	1417	902	1422	914	597	52
CASRYSSSGIYNEQFF	TCRBV19-01	TCRBJ02-01	1080	745	967	192	900	1128	864	1418	2055	482
CASSGTGTLSYEQYF	TCRBV19-01	TCRBJ02-07	1677	904	1033	171	1015	1089	1387	804	975	104
CASSATSGGAGYNEQFF	TCRBV19-01	TCRBJ02-01	720	861	723	151	748	797	665	1308	2181	498
CASGTSVFQYF	TCRBV04-02	TCRBJ02-05	1114	970	1002	735	758	679	685	760	1136	712
CASSRSGGAYEQYF	TCRBV07-02	TCRBJ02-07	1161	938	968	464	497	793	540	759	1297	766
CASRDSLNQPQHF	TCRBV06-05	TCRBJ01-05	680	929	783	500	1045	644	790	701	1328	636
CASSREFGTAYGYTF	TCRBV06-05	TCRBJ01-02	813	882	854	596	530	851	654	565	1389	637
CASRPGLRTEAFF	TCRBV06-05	TCRBJ01-01	878	729	610	349	1069	737	666	755	1119	602
CASSGRSGANVLTF	TCRBV06-04	TCRBJ02-06	1503	1265	742	222	1000	441	692	689	761	107
CASSQDGTLQGASNTEAFF	TCRBV04-01	TCRBJ01-01	598	461	422	314	902	535	432	727	1851	490
CAISEVGGVYNEQFF	TCRBV10-03	TCRBJ02-01	389	470	436	98	564	397	530	993	1938	774
CASSLGLSHEQFF	TCRBV07-03	TCRBJ02-01	857	664	634	475	980	986	845	599	295	154
CASSTSGRTYEQYF	TCRBV19-01	TCRBJ02-07	48	1964	1291	147	512	270	626	264	705	169
CASSFTGGAVDEQYF	TCRBV06-05	TCRBJ02-07	750	521	587	338	631	566	459	419	1035	539
CASSEVGQIYVEQYF	TCRBV05-06	TCRBJ02-07	0	5454	145	65	0	18	0	0	0	0
CASSQSWTSDTEAFF	TCRBV23-01	TCRBJ01-01	1017	702	629	162	584	633	828	395	252	120
CASSDGRATDTQYF	TCRBV09-01	TCRBJ02-03	231	275	145	120	200	201	238	612	1966	1215
CASRPGTGGKETQYF	TCRBV04-01	TCRBJ02-05	448	200	331	286	403	389	367	480	1556	641
CASSPGRESYEQYF	TCRBV19-01	TCRBJ02-07	644	672	552	192	233	372	310	644	1186	231
CASSFSNQPQHF	TCRBV19-01	TCRBJ01-05	705	875	259	146	768	662	369	486	584	133
CASSQSGPNEKLFF	TCRBV16-01	TCRBJ01-04	787	755	691	83	654	441	202	457	744	101
CASSSEKNTEAFF	TCRBV09-01	TCRBJ01-01	339	456	625	479	752	492	214	386	699	396
CASSLSERSSGNTIYF	TCRBV28-01	TCRBJ01-03	35	83	53	54	205	0	172	976	2768	304
CASSQLAGGPYEQYF	TCRBV04-02	TCRBJ02-07	430	450	598	508	488	430	340	369	556	236
CASRAEDQGNYGYTF	TCRBV19-01	TCRBJ01-02	357	360	346	141	582	414	283	313	960	137
CASSWTDIFPYEQYF	TCRBV13-01	TCRBJ02-07	823	1601	446	176	237	151	134	50	142	108
CASSEGTGGYGYTF	TCRBV10-02	TCRBJ01-02	266	489	428	210	388	316	117	335	976	336
CASSSGPAVEQYF	TCRBV10-02	TCRBJ02-07	517	470	316	129	308	287	182	290	1067	277
CASSGQGALGTEAFF	TCRBV02-01	TCRBJ01-01	32	377	951	86	394	224	692	185	594	281
CASSLADRGNQPQHF	TCRBV05-06	TCRBJ01-05	408	257	222	304	453	399	203	253	912	337
CASRTGEQFF	TCRBV06-01	TCRBJ02-01	0	0	0	0	0	0	0	3705	0	0
CSAAQGVGVYGYTF	TCRBV29-01	TCRBJ01-02	517	368	392	299	373	304	351	213	490	338
CASKPDFGEQYF	TCRBV19-01	TCRBJ02-07	345	395	505	152	547	205	603	294	356	136
CASSQGLEGTEAFF	TCRBV14-01	TCRBJ01-01	689	591	214	149	364	322	234	205	552	174
CATSRDVRGTGELFF	TCRBV15-01	TCRBJ02-02	522	421	239	167	416	425	325	332	439	188
CASSPDADNEKLFF	TCRBV28-01	TCRBJ01-04	704	569	78	95	536	254	210	214	718	93
CATSRRGGAVSYEQYF	TCRBV15-01	TCRBJ02-07	475	674	339	223	336	338	231	400	189	193
CASSLGGYAGELFF	TCRBV05-01	TCRBJ02-02	336	545	358	302	375	379	237	286	411	169
CASSSDQGVGNTIYF	TCRBV28-01	TCRBJ01-03	346	457	256	146	568	538	400	202	343	74
CASNTLESEAFF	TCRBV07-09	TCRBJ01-01	467	692	201	180	163	200	411	363	440	193
CASSVGSGADTEAFF	TCRBV09-01	TCRBJ01-01	227	189	162	138	220	135	326	410	1026	454
CASSYSTAVREKLFF	TCRBV06-05	TCRBJ01-04	218	324	641	112	288	555	88	354	512	164
CASATEETGGNGYTF	TCRBV07-06	TCRBJ01-02	207	235	132	73	240	228	145	556	1114	325
CSVDGRVLAEAFF	TCRBV29-01	TCRBJ01-01	0	2954	121	17	73	0	25	28	0	0
CASSSLPQTGYGYTF	TCRBV28-01	TCRBJ01-02	0	2824	245	34	0	0	13	22	0	0
CASSDSGANTGELFF	TCRBV02-01	TCRBJ02-02	374	236	340	218	325	306	311	292	503	156
CASSEMRGRYEQYF	TCRBV02-01	TCRBJ02-07	360	374	270	145	677	469	255	349	23	109
CASS*PRVGPNTEAFF	TCRBV07-03	TCRBJ01-01	0	2654	49	81	62	22	22	124	0	15
CARAVGSKSPLHF	TCRBV02-01	TCRBJ01-06	118	416	223	271	524	433	273	172	361	202
CASSPGRNYGYTF	TCRBV07-09	TCRBJ01-02	178	259	272	268	512	412	272	82	321	392
CASSFPGGTMNTEAFF	TCRBV07-08	TCRBJ01-01	415	333	323	258	342	350	354	271	190	80
CASSRQGTNEKLFF	TCRBV06-05	TCRBJ01-04	265	241	640	170	278	335	174	177	591	43
CASSPGTGANYGYTF	TCRBV19-01	TCRBJ01-02	387	234	351	91	461	224	412	247	454	42
CASSTGHHEKLFF	TCRBV05-08	TCRBJ01-04	178	516	113	74	383	578	213	461	331	51
CSVEAGTSHPGYTF	TCRBV29-01	TCRBJ01-02	293	332	266	455	361	336	171	202	215	244
CASSPKVEGGYGYTF	TCRBV27-01	TCRBJ01-02	379	260	250	362	435	296	167	189	290	241
CARSLGQANTGELFF	TCRBV05-03	TCRBJ02-02	229	351	161	75	234	185	404	254	750	185
CASSSDRGPNQPQHF	TCRBV10-01	TCRBJ01-05	616	359	261	187	380	216	228	277	245	54
CASSGGTGADTQYF	TCRBV05-06	TCRBJ02-03	269	217	269	354	330	215	294	192	352	314
CASRHNDRGTIYF	TCRBV09-01	TCRBJ01-03	267	435	603	149	256	175	195	296	230	126
CASSLMGQQTYNEQFF	TCRBV05-06	TCRBJ02-01	0	2491	47	4	6	0	15	0	0	0
CASSLRQLLAGGQVPYEQYF	TCRBV28-01	TCRBJ02-07	335	286	125	162	208	384	143	260	475	168
CASAGSSGPYNEQFF	TCRBV19-01	TCRBJ02-01	488	347	111	179	440	150	179	253	366	33
CASGVYGYTF	TCRBV28-01	TCRBJ01-02	229	263	154	129	350	364	318	248	402	60
CASSFLQTDTNTGELFF	TCRBV27-01	TCRBJ02-02	96	737	812	155	215	198	266	5	8	4
CASSIPGQGDEKLFF	TCRBV19-01	TCRBJ01-04	39	286	229	58	594	694	0	173	364	50
CASSPRDRESTEAFF	TCRBV28-01	TCRBJ01-01	305	329	376	132	422	338	161	84	238	79
CASSAGAGNTIYF	TCRBV09-01	TCRBJ01-03	207	439	304	162	278	227	157	309	262	114
CASSPRDPSYEQYF	TCRBV04-02	TCRBJ02-07	184	390	264	202	389	236	164	176	300	151
CASRTEAFF	TCRBV19-01	TCRBJ01-01	300	286	449	70	318	155	266	197	341	70
CASSQDSIRPQHF	TCRBV18-01	TCRBJ01-05	202	411	105	84	529	45	323	202	449	76
CASSPIDSSGNTIYF	TCRBV18-01	TCRBJ01-03	292	766	268	51	405	165	194	0	253	5
CASNKGSPNQPQHF	TCRBV19-01	TCRBJ01-05	186	703	202	109	163	242	31	213	457	90
CASSAVAGVLEQYF	TCRBV19-01	TCRBJ02-07	424	219	175	69	357	266	273	233	278	85
CATSSGAATQYF	TCRBV19-01	TCRBJ02-05	288	397	162	110	405	304	248	293	151	13
CASSSAGTPTTEAFF	TCRBV04-01	TCRBJ01-01	54	206	44	79	184	153	149	295	1004	170
CASSLGLAFTDTQYF	TCRBV07-03	TCRBJ02-03	242	418	231	150	281	341	249	218	142	60
CASSIQGALNTEAFF	TCRBV05-04	TCRBJ01-01	150	121	240	198	350	258	373	242	273	118
CASSYSRDLYEQYF	TCRBV06-05	TCRBJ02-07	321	181	219	131	268	266	75	108	590	157
CASSTGQSIGIQPQHF	TCRBV05-08	TCRBJ01-05	340	228	241	75	278	371	247	185	288	44
CASSQGDSMPLIF	TCRBV10-02	TCRBJ02-01	256	403	242	92	397	280	93	83	349	80
CASSPGGGYSNQPQHF	TCRBV04-01	TCRBJ01-05	247	345	131	152	300	271	395	174	140	99
CASSYSIGNEQFF	TCRBV06-05	TCRBJ02-01	112	186	194	158	351	204	315	103	442	188
CASSISGNHQETQYF	TCRBV02-01	TCRBJ02-05	289	294	220	207	213	185	132	194	286	214
CASSPPGTGRTEAFF	TCRBV07-02	TCRBJ01-01	226	440	420	230	288	222	78	100	144	71
CASSELYDRREPQHF	TCRBV06-01	TCRBJ01-05	175	245	782	230	136	159	296	85	101	7
CASSFGTYEQYF	TCRBV05-06	TCRBJ02-07	822	819	354	50	85	30	56	0	0	0
CASSDSSSGHNEQFF	TCRBV06-04	TCRBJ02-01	331	386	139	87	218	281	189	216	281	72
CSVGDDSYEQYF	TCRBV29-01	TCRBJ02-07	192	374	288	193	280	104	112	258	245	149
CASSRKTTGLGDEQFF	TCRBV05-01	TCRBJ02-01	291	196	204	173	231	364	277	217	153	82
CSPGEVTEAFF	TCRBV29-01	TCRBJ01-01	230	190	288	245	225	293	65	92	411	138
CASSLAENTEAFF	TCRBV07-09	TCRBJ01-01	412	214	79	110	227	170	320	156	290	194
CASSLGGQGEAFF	TCRBV05-01	TCRBJ01-01	371	212	121	170	312	293	319	246	78	48
CASSYGPLYGYTF	TCRBV28-01	TCRBJ01-02	257	107	289	152	231	203	315	191	373	37
CASSPPGQLNTEAFF	TCRBV18-01	TCRBJ01-01	82	1146	472	136	120	9	16	50	79	40
CASRKQGISNSPLHF	TCRBV06-01	TCRBJ01-06	0	1959	64	0	30	38	0	35	0	0
CASRKIQGWGTEAFF	TCRBV19-01	TCRBJ01-01	63	394	269	105	427	291	185	155	174	62
CASSIARGQGLYTGELFF	TCRBV19-01	TCRBJ02-02	257	238	152	53	456	291	121	208	329	13
CASPRTGGTEAFF	TCRBV27-01	TCRBJ01-01	132	370	202	239	221	150	171	140	292	186
CASSPPGDQGPQHF	TCRBV18-01	TCRBJ01-05	31	795	390	58	306	74	51	0	351	16
CASSWGMNTEAFF	TCRBV05-08	TCRBJ01-01	641	237	161	83	131	87	112	257	292	64
CASSPGLHSYEQYF	TCRBV06-05	TCRBJ02-07	175	279	118	370	306	162	214	61	223	150
CASGSFYEQYF	TCRBV04-01	TCRBJ02-07	224	251	209	263	165	267	197	143	178	156
CASTLSGGATNEQFF	TCRBV07-06	TCRBJ02-01	112	250	247	83	327	168	143	181	407	115
CASSLRVQGEDYGYTF	TCRBV05-01	TCRBJ01-02	115	216	190	196	142	193	195	218	391	161
CASSFGVGTEAFF	TCRBV11-03	TCRBJ01-01	255	254	158	73	321	123	222	214	294	97
CASSVTDGHSGNTIYF	TCRBV07-09	TCRBJ01-03	0	0	272	21	166	0	1012	182	307	42
CASPAPGPSTGELFF	TCRBV05-08	TCRBJ02-02	365	96	174	64	211	166	92	152	546	130
CASSAGLAGYEQYF	TCRBV05-01	TCRBJ02-07	189	100	180	116	288	320	244	268	229	62
CASSLGSGSDGELFF	TCRBV05-04	TCRBJ02-02	262	161	49	75	210	90	156	214	655	114
CAWNRGLGYEQYF	TCRBV30-01	TCRBJ02-07	0	1821	33	28	12	64	0	13	0	14
CASTIPSGTVNF	TCRBV28-01	TCRBJ01-03	349	151	166	63	391	460	41	118	191	54
CAISENAGTGENVLTF	TCRBV10-03	TCRBJ02-06	370	345	384	60	164	124	131	145	178	69
CASSPTGNTGNTIYF	TCRBV11-02	TCRBJ01-03	237	437	62	115	250	226	83	166	280	89
CASSSSGANYGYTF	TCRBV07-09	TCRBJ01-02	207	303	342	44	159	304	251	93	155	82
CASMGPGGSSYNEQFF	TCRBV19-01	TCRBJ02-01	128	357	250	42	208	180	76	195	469	34
CASSRTGYNSPLHF	TCRBV28-01	TCRBJ01-06	177	256	425	116	192	89	192	177	257	39
CASSTPGGEREQFF	TCRBV05-04	TCRBJ02-01	0	1798	52	0	21	14	0	0	34	0
CASSFGTGGPFEPLHF	TCRBV05-01	TCRBJ01-06	44	38	45	11	26	55	102	550	603	445
CASSVTGGNYGYTF	TCRBV05-04	TCRBJ01-02	208	239	246	140	305	159	46	201	292	73
CASSLLNTDTQYF	TCRBV28-01	TCRBJ02-03	123	226	236	70	250	203	159	177	329	129
CASSGLDPLSYEQYF	TCRBV10-02	TCRBJ02-07	275	214	277	79	315	143	232	241	96	25
CASSNKGKPPSSGNTIYF	TCRBV11-02	TCRBJ01-03	235	248	251	43	345	146	127	104	284	84
CASSLRGGQFSYEQYF	TCRBV05-01	TCRBJ02-07	182	104	162	148	163	173	77	72	527	258
CASQTGKEDTIYF	TCRBV02-01	TCRBJ01-03	111	280	141	109	314	229	121	164	331	63
CASSFHTRENTEAFF	TCRBV19-01	TCRBJ01-01	261	493	418	50	115	268	27	25	205	0
CASSFKLAGGEQYF	TCRBV07-02	TCRBJ02-07	151	751	332	174	139	26	141	7	98	35
CASSQSRRGHLEAFF	TCRBV16-01	TCRBJ01-01	472	68	187	88	279	61	153	204	258	60
CASSALAGAGTDSYEQYF	TCRBV18-01	TCRBJ02-07	526	353	307	70	269	56	76	8	143	21
CASSR*ENTGNTIYF	TCRBV21-01	TCRBJ01-03	0	0	1325	6	138	0	64	128	159	0
CASSPQGASSYNEQFF	TCRBV27-01	TCRBJ02-01	306	284	250	151	167	94	156	93	215	102
CASSSGTDGWKLFF	TCRBV07-09	TCRBJ01-04	420	195	55	37	31	210	0	62	626	177
CASSEGTKGNNQPQHF	TCRBV06-01	TCRBJ01-05	174	343	192	252	115	159	278	46	175	71
CASSPPGDAGELFF	TCRBV18-01	TCRBJ02-02	68	831	244	84	302	48	127	0	88	9
CASRMESYEQYF	TCRBV05-01	TCRBJ02-07	0	137	153	55	172	181	178	294	428	170
CAISEMTGEAKNIQYF	TCRBV10-03	TCRBJ02-04	124	361	185	65	272	90	218	99	286	37
CASRGGTFDQPQHF	TCRBV06-06	TCRBJ01-05	252	183	185	96	72	87	143	277	268	149
CASSLLDRNYGYTF	TCRBV28-01	TCRBJ01-02	0	1621	7	24	58	0	0	0	0	0
CASSQDYGRLNTEAFF	TCRBV04-01	TCRBJ01-01	245	205	122	75	140	116	204	140	404	56
CASRRRLDSPLHF	TCRBV05-01	TCRBJ01-06	224	108	73	98	242	162	246	131	281	142
CAIRGLAGEDTQYF	TCRBV10-03	TCRBJ02-03	431	154	210	86	143	340	145	103	88	4
CASSTGQGLAETQYF	TCRBV19-01	TCRBJ02-05	0	1669	24	4	0	0	0	0	0	0
CASRQGVYEQYF	TCRBV30-01	TCRBJ02-07	167	187	125	172	171	239	224	84	153	171
CASRLEAYEQYF	TCRBV05-01	TCRBJ02-07	318	215	115	91	152	106	251	108	278	54
CASSLTDTQYF	TCRBV05-06	TCRBJ02-03	194	199	191	120	169	164	279	140	167	47
CASGDSAASGANVLTF	TCRBV06-04	TCRBJ02-06	413	185	65	31	60	274	307	30	296	5
CASSSAVTGLYGYTF	TCRBV28-01	TCRBJ01-02	146	207	154	64	240	220	205	234	152	42
CASSEGDTGELFF	TCRBV06-04	TCRBJ02-02	160	290	142	95	61	139	165	212	328	67
CASSNPGTENYGYTF	TCRBV19-01	TCRBJ01-02	145	188	205	87	111	139	147	167	408	61
CASSPDRSYGYTF	TCRBV18-01	TCRBJ01-02	201	202	261	111	175	187	239	96	110	75
CASSRRPVGENIQYF	TCRBV27-01	TCRBJ02-04	216	190	222	107	197	237	61	250	116	57
CSVSTGREAFF	TCRBV29-01	TCRBJ01-01	180	154	183	229	169	161	105	94	284	92
CASSVVEGMNTEAFF	TCRBV09-01	TCRBJ01-01	112	50	195	206	171	174	205	53	326	153
CASSDARREAFF	TCRBV06-06	TCRBJ01-01	0	1581	0	0	0	0	0	57	0	0
CASSDTRGRVDTIYF	TCRBV06-04	TCRBJ01-03	0	0	31	0	0	11	80	60	1283	172
CASSFGGSGTDTQYF	TCRBV07-06	TCRBJ02-03	266	83	247	72	200	250	197	95	199	28
CASSPYVGGWGNEQFF	TCRBV14-01	TCRBJ02-01	187	196	203	101	302	263	152	12	170	38
CASSLSEQPQHF	TCRBV07-09	TCRBJ01-05	241	172	126	70	166	89	115	211	341	90
CASSPSHRDSGNTIYF	TCRBV18-01	TCRBJ01-03	239	228	43	34	233	141	151	58	458	34
CASSQEGRPPNGYTF	TCRBV04-02	TCRBJ01-02	115	226	115	131	183	120	144	156	296	126
CASSTHGQGGTGELFF	TCRBV19-01	TCRBJ02-02	114	124	247	24	43	216	67	173	558	39
CASSLGGMGEKLFF	TCRBV06-01	TCRBJ01-04	125	181	133	30	295	249	216	117	233	25
CASSPPGTEAFF	TCRBV28-01	TCRBJ01-01	68	328	177	24	306	285	168	95	138	0
CASSRTTGGSGYGYTF	TCRBV07-09	TCRBJ01-02	96	130	126	39	184	182	104	163	451	105
CSARDQETQYF	TCRBV20-01	TCRBJ02-05	131	136	154	182	144	136	165	79	248	202
CASSQGERDHGYTF	TCRBV04-01	TCRBJ01-02	186	35	68	73	526	269	46	186	119	64
CATKGPPDNEQFF	TCRBV19-01	TCRBJ02-01	173	64	291	95	173	121	102	453	96	4
CASTLGQSSYNEQFF	TCRBV28-01	TCRBJ02-01	0	1398	173	0	0	0	0	0	0	0
CASRSTGSGNTIYF	TCRBV28-01	TCRBJ01-03	94	376	316	39	274	175	109	146	0	28
CASSYSRGSTPFF	TCRBV06-05	TCRBJ02-01	217	179	189	144	203	199	54	129	191	34
CASSPPGGGEQFF	TCRBV18-01	TCRBJ02-01	0	552	327	111	174	47	132	78	90	21
CASSLTTVNYGYTF	TCRBV18-01	TCRBJ01-02	187	256	174	103	133	138	81	135	244	62
CASRGDANYGYTF	TCRBV05-01	TCRBJ01-02	193	127	200	153	105	185	120	124	145	150
CASSGAGAGTDTQYF	TCRBV10-01	TCRBJ02-03	360	111	182	67	197	179	78	80	187	55
CASSRPGGGITEAFF	TCRBV04-01	TCRBJ01-01	71	133	62	51	127	230	307	184	218	99
CASSTGQGLLFGYTF	TCRBV06-05	TCRBJ01-02	149	150	116	116	121	189	207	108	236	89
CASSGNSGGAFIQYF	TCRBV06-01	TCRBJ02-04	0	877	157	37	114	49	57	156	33	0
CASSGLAGNTGELFF	TCRBV10-01	TCRBJ02-02	52	296	309	131	105	132	99	45	245	42
CASKGLEDEQYF	TCRBV19-01	TCRBJ02-07	0	0	37	15	491	255	208	196	226	21
CASNLDRVGEKLFF	TCRBV19-01	TCRBJ01-04	0	416	329	39	0	186	82	129	238	30
CSGTDGDGYTF	TCRBV29-01	TCRBJ01-02	124	455	253	175	94	114	96	36	67	32
CASVSDRGTEAFF	TCRBV19-01	TCRBJ01-01	257	58	97	9	158	280	202	238	111	31
CASSARNREKLFF	TCRBV07-09	TCRBJ01-04	96	188	154	109	86	306	113	191	106	88
CASRELTGAGGTEAFF	TCRBV07-09	TCRBJ01-01	148	133	72	61	62	133	274	225	231	97
CASSIVALRSNQPQHF	TCRBV19-01	TCRBJ01-05	249	192	85	48	200	95	155	99	276	16
CASIH*TANTEAFF	TCRBV05-04	TCRBJ01-01	173	84	137	96	163	27	138	208	373	16
CASSLQARENTEAFF	TCRBV07-02	TCRBJ01-01	145	177	88	175	67	59	127	123	279	169
CASSPGQERAVGYTF	TCRBV18-01	TCRBJ01-02	189	157	323	53	144	83	107	94	202	53
CASSQLGSGNTIYF	TCRBV04-01	TCRBJ01-03	142	150	31	37	207	284	90	138	281	42
CASSVGGRGHIDTQYF	TCRBV09-01	TCRBJ02-03	119	206	101	105	177	139	169	81	186	117
CASSNPGQGANEQYF	TCRBV06-01	TCRBJ02-07	167	139	71	138	169	155	69	150	250	90
CASTFGTSWYNEQFF	TCRBV28-01	TCRBJ02-01	0	1324	55	12	0	0	0	0	0	0
CASSEAETANYGYTF	TCRBV02-01	TCRBJ01-02	134	157	102	146	249	183	157	49	188	23
CASRGTAETGELFF	TCRBV27-01	TCRBJ02-02	64	127	41	53	227	185	246	167	164	110
CASSSRDRDAGNTIYF	TCRBV13-01	TCRBJ01-03	129	122	214	158	151	135	160	93	181	41
CASSGDRGGFYEQYF	TCRBV11-02	TCRBJ02-07	260	161	148	120	100	209	176	70	102	38
CASSELRNTEAFF	TCRBV06-01	TCRBJ01-01	80	60	118	52	174	162	258	79	294	103
CASSYSIRGEQYF	TCRBV06-05	TCRBJ02-07	135	136	171	117	80	60	212	70	303	90
CASSVGDENTEAFF	TCRBV09-01	TCRBJ01-01	213	155	121	88	188	204	36	129	130	104
CATSIITASGREAFF	TCRBV15-01	TCRBJ01-01	113	64	48	94	147	80	122	201	387	109
CASSDAGNSGNTIYF	TCRBV02-01	TCRBJ01-03	272	91	180	28	156	53	171	192	101	121
CASSVGASPGANYGYTF	TCRBV09-01	TCRBJ01-02	70	144	126	203	163	114	140	128	189	84
CASSLRGAGNGELFF	TCRBV07-03	TCRBJ02-02	0	1305	15	9	0	25	0	0	0	0
CASSPREKNTGELFF	TCRBV18-01	TCRBJ02-02	98	162	187	22	258	73	32	143	337	40
CASSSPRDRGMNTEAFF	TCRBV05-01	TCRBJ01-01	225	127	45	153	92	170	75	153	223	88
CASSPAQGAVRGYTF	TCRBV07-08	TCRBJ01-02	75	214	105	69	155	149	115	54	211	203
CASSSSTGGYTEAFF	TCRBV19-01	TCRBJ01-01	122	336	171	24	0	0	316	0	366	13
CASSLLPGGNSPLHF	TCRBV07-09	TCRBJ01-06	205	150	241	93	275	44	54	99	112	73
CASSQTDGGGQPQHF	TCRBV16-01	TCRBJ01-05	187	64	142	34	274	183	169	177	114	0
CASSRLTSYEQYF	TCRBV14-01	TCRBJ02-07	0	0	0	83	307	482	303	82	63	21
CASALTGVNEKLFF	TCRBV28-01	TCRBJ01-04	1209	0	0	0	90	0	0	0	42	0
CASSLGGTGYEQYF	TCRBV11-02	TCRBJ02-07	230	114	65	159	112	74	104	146	242	89
CASSFGQVGMDEQYF	TCRBV05-01	TCRBJ02-07	61	189	72	91	205	213	116	124	203	55
CASSDGGGAGETQYF	TCRBV02-01	TCRBJ02-05	110	119	76	77	41	131	122	199	273	170
CASSRGTASGNTIYF	TCRBV18-01	TCRBJ01-03	458	263	351	24	67	19	0	63	39	25
CASSYEDRAKFF	TCRBV06-06	TCRBJ02-01	62	232	111	102	178	64	72	113	317	57
CASSHPEVLSPLHF	TCRBV05-06	TCRBJ01-06	280	287	51	25	196	0	123	34	251	50
CATEETSGTVSEQFF	TCRBV19-01	TCRBJ02-01	99	98	99	21	102	74	106	192	427	78
CASSRLAANTGELFF	TCRBV02-01	TCRBJ02-02	77	157	153	54	81	245	52	144	284	48
CAISEVSADTQYF	TCRBV10-03	TCRBJ02-03	94	154	217	43	231	238	134	142	0	36
CATSGKREFDQGNEQFF	TCRBV15-01	TCRBJ02-01	58	175	130	104	189	54	111	118	233	111
CASSLEMGYEQYF	TCRBV05-01	TCRBJ02-07	159	219	141	129	65	177	172	58	100	55
CASSPKSGQVGEQYF	TCRBV06-01	TCRBJ02-07	111	81	79	36	533	233	33	30	76	59
CASSYTGTEQFF	TCRBV06-06	TCRBJ02-01	89	261	103	86	71	158	159	79	196	66
CASSLVGGQSPYEQYF	TCRBV07-09	TCRBJ02-07	0	0	0	0	287	386	257	117	147	73
CASSLSGTGREKLFF	TCRBV05-01	TCRBJ01-04	111	206	199	77	190	73	52	176	137	43
CASSAEGRGYSNQPQHF	TCRBV02-01	TCRBJ01-05	60	301	278	36	124	63	144	29	175	49
CASKEDRGANVLTF	TCRBV19-01	TCRBJ02-06	90	105	93	41	0	112	150	100	506	60
CASSIRPTGNTIYF	TCRBV19-01	TCRBJ01-03	0	0	195	0	0	183	44	0	756	78
CATLWGGEAFF	TCRBV06-01	TCRBJ01-01	120	161	156	85	232	155	114	77	74	80
CASSPQVRDTKAFF	TCRBV07-09	TCRBJ01-01	132	300	70	82	86	71	151	94	197	66
CASSRLAEGFWYEQYF	TCRBV21-01	TCRBJ02-07	6	126	115	31	44	206	246	45	417	11
CAWSVDRRHEQFF	TCRBV30-01	TCRBJ02-01	89	334	196	118	78	48	141	17	109	113
CASSLQENTEAFF	TCRBV14-01	TCRBJ01-01	50	0	153	57	218	106	160	131	336	27
CASSTRTGSTYNEQFF	TCRBV28-01	TCRBJ02-01	155	167	56	53	200	51	136	145	224	50
CASSLLGDTEAFF	TCRBV05-01	TCRBJ01-01	193	134	121	85	78	148	149	53	204	71
CASSRAANEKLFF	TCRBV02-01	TCRBJ01-04	30	94	265	49	73	292	129	108	183	12
CASS*STEEKGYTF	TCRBV07-09	TCRBJ01-02	131	129	114	77	142	40	82	122	328	69
CATSGDRGYEQYF	TCRBV15-01	TCRBJ02-07	81	206	132	126	172	72	102	68	158	113
CASSLSSGNGYTF	TCRBV07-03	TCRBJ01-02	74	175	60	44	64	110	20	82	387	212
CATSRGGGGAFF	TCRBV15-01	TCRBJ01-01	99	211	122	56	254	155	98	69	108	51
CASWGWGSPTQYF	TCRBV19-01	TCRBJ02-05	0	1088	64	33	0	5	21	0	3	0
CASSQDALGRSSYEQYF	TCRBV04-02	TCRBJ02-07	85	133	194	86	207	190	141	97	44	31
CASSTSASNQPQHF	TCRBV06-01	TCRBJ01-05	122	44	143	109	192	203	156	53	126	55
CASRGSGWTEAFF	TCRBV30-01	TCRBJ01-01	147	17	159	79	43	134	127	44	377	69
CASSRGLAEAYEQYF	TCRBV18-01	TCRBJ02-07	42	300	257	122	115	122	58	72	69	38
CASSLPGIPEAFF	TCRBV28-01	TCRBJ01-01	212	82	229	77	61	171	85	78	154	36
CASSTLSTDTQYF	TCRBV28-01	TCRBJ02-03	92	254	83	55	122	184	122	31	183	59
CASSLVGRSTEAFF	TCRBV07-06	TCRBJ01-01	110	225	60	31	129	262	115	60	179	14
CASSPNRVANEKLFF	TCRBV06-06	TCRBJ01-04	81	544	244	28	24	0	116	0	101	46
CASSSRGGGETEAFF	TCRBV11-02	TCRBJ01-01	113	107	161	81	117	161	170	52	159	59
CASSRGQGSGTQYF	TCRBV04-01	TCRBJ02-03	161	113	116	121	76	130	92	125	125	120
CASSLASMDLAGTPSYEQYF	TCRBV07-02	TCRBJ02-07	149	101	118	131	168	141	111	111	102	43
CASSPPGETGELFF	TCRBV18-01	TCRBJ02-02	0	725	133	58	132	13	10	10	53	36
CASSSPAGGEKLFF	TCRBV06-05	TCRBJ01-04	0	1124	29	15	0	0	0	0	0	0
CASSPMGEQFF	TCRBV07-09	TCRBJ02-01	216	146	108	66	129	35	24	170	169	102
CASNNGREAFF	TCRBV07-08	TCRBJ01-01	141	70	162	78	182	111	42	85	193	99
CASSVGGGELFF	TCRBV28-01	TCRBJ02-02	105	258	136	9	93	78	25	150	218	89
CASRVTNTEAFF	TCRBV02-01	TCRBJ01-01	78	115	114	131	115	220	105	90	110	81
CASSIRGDSVSRNTIYF	TCRBV19-01	TCRBJ01-03	0	1158	0	0	0	0	0	0	0	0
CASRAGGYYGYTF	TCRBV02-01	TCRBJ01-02	70	87	191	81	198	173	191	26	115	25
CASRLRLAPGDTQYF	TCRBV02-01	TCRBJ02-03	118	189	149	97	83	98	110	161	129	23
CASSQDERDEKLFF	TCRBV04-01	TCRBJ01-04	26	175	260	37	116	87	62	128	164	101
CASSAGQSIPLHF	TCRBV28-01	TCRBJ01-06	148	135	27	24	19	396	247	103	31	26
CASSLGSGFSDTEAFF	TCRBV05-01	TCRBJ01-01	188	92	189	43	30	90	41	163	225	95
CASSEELYAGYTF	TCRBV02-01	TCRBJ01-02	190	110	63	107	157	82	146	140	152	7
CASSPPPDRERGEQFF	TCRBV19-01	TCRBJ02-01	76	275	79	37	292	121	160	25	86	0
CASSYQRGHEQFF	TCRBV06-05	TCRBJ02-01	170	91	121	131	217	153	87	45	60	71
CASKGGGTGTEAFF	TCRBV19-01	TCRBJ01-01	157	386	235	42	180	36	58	22	0	28
CASSPGQTIYGYTF	TCRBV28-01	TCRBJ01-02	0	1077	34	25	0	0	0	0	0	0
CASSSRGRGTDTQYF	TCRBV06-06	TCRBJ02-03	81	91	244	72	107	156	228	44	94	19
CASSLGLAPEQYF	TCRBV05-04	TCRBJ02-07	218	253	154	81	62	62	109	41	130	26
CASSLQGHNSPLHF	TCRBV06-06	TCRBJ01-06	141	92	95	34	307	108	192	45	121	0
CASSGAASGRHTGELFF	TCRBV10-01	TCRBJ02-02	104	209	75	74	148	175	73	69	182	22
CASSLPRDSLVVVQPQHF	TCRBV19-01	TCRBJ01-05	85	190	69	41	235	190	71	77	90	82
CASSPLSTGARGNTIYF	TCRBV18-01	TCRBJ01-03	127	63	122	19	199	204	141	0	200	52
CASIQDRGNQPQHF	TCRBV06-04	TCRBJ01-05	170	260	70	34	45	135	74	107	200	31
CASSLGSGTGNYEQYF	TCRBV05-06	TCRBJ02-07	154	93	116	45	99	167	13	102	259	72
CASSPLSRFNEAFF	TCRBV18-01	TCRBJ01-01	103	175	181	27	243	67	123	63	113	23
CASSDRRVTNQPQHF	TCRBV02-01	TCRBJ01-05	91	115	287	56	77	111	88	34	175	84
CASSTGRGPRNEKLFF	TCRBV05-04	TCRBJ01-04	102	0	58	30	0	94	343	240	221	29
CASSLLNTEAFF	TCRBV28-01	TCRBJ01-01	180	144	23	16	105	117	190	196	102	41
CASRVSGNTNQPQHF	TCRBV06-05	TCRBJ01-05	105	95	155	164	100	69	104	0	252	69
CASSGTGGTLATYEQYF	TCRBV05-01	TCRBJ02-07	173	47	142	49	163	239	51	158	54	29
CASSQVGIKDTEAFF	TCRBV04-01	TCRBJ01-01	27	214	109	60	163	89	51	18	306	63
CASSLGITQYF	TCRBV05-06	TCRBJ02-03	0	1018	54	0	0	0	25	0	0	0
CASSSTNRQGMAETQYF	TCRBV07-02	TCRBJ02-05	49	114	77	100	111	134	114	48	248	101
CASSLGPGDYEQFF	TCRBV13-01	TCRBJ02-01	90	103	81	166	101	128	133	73	166	53
CASSFTTANTGELFF	TCRBV05-01	TCRBJ02-02	98	179	207	57	172	117	105	55	61	43
CASRRETSGNTIYF	TCRBV02-01	TCRBJ01-03	45	116	243	69	333	42	28	123	30	64
CASSLPGEIREKLFF	TCRBV07-02	TCRBJ01-04	48	74	240	69	193	111	100	37	173	47
CASGSAGSASTQYF	TCRBV06-05	TCRBJ02-03	140	68	121	38	136	182	141	70	135	60
CASSYFRTGGGYGYTF	TCRBV06-05	TCRBJ01-02	112	204	192	162	71	44	84	33	148	40
CASSPLTAPGTEAFF	TCRBV16-01	TCRBJ01-01	0	51	282	20	354	95	23	149	88	24
CASSADQGSTEAFF	TCRBV06-05	TCRBJ01-01	57	129	147	94	117	70	83	33	257	98
CASSLSSSSGNTIYF	TCRBV27-01	TCRBJ01-03	79	176	152	69	119	173	58	0	151	107
CASSWGTAQFF	TCRBV19-01	TCRBJ02-01	147	389	247	50	77	45	35	0	63	24
CAWSGQVQYF	TCRBV30-01	TCRBJ02-05	0	1011	24	29	2	7	0	4	0	0
CASSKVLAVPSYNEQFF	TCRBV21-01	TCRBJ02-01	163	55	159	23	132	9	70	43	364	58
CASSLDPAGEQFF	TCRBV05-06	TCRBJ02-01	91	142	291	127	124	224	0	32	45	0
CASSIGQPGNTIYF	TCRBV19-01	TCRBJ01-03	211	39	177	9	128	88	44	105	261	14
CASSSGVGMNTEAFF	TCRBV05-01	TCRBJ01-01	230	40	16	53	149	113	74	164	147	87
CASSERGTAGNTIYF	TCRBV06-05	TCRBJ01-03	0	229	31	21	189	169	73	142	160	59
CASSPPGGPTSGNTIYF	TCRBV18-01	TCRBJ01-03	92	439	97	10	214	0	57	0	156	4
CASSIAPRTGFREQYF	TCRBV19-01	TCRBJ02-07	60	180	134	35	146	192	90	76	129	26
CASSFGANTEAFF	TCRBV05-06	TCRBJ01-01	48	201	149	16	118	175	10	29	321	0
CASSEVGVVQPVFF	TCRBV06-01	TCRBJ01-01	142	118	38	28	49	213	50	197	201	25
CASSIGQGSYEQYF	TCRBV18-01	TCRBJ02-07	194	306	180	31	168	87	42	18	12	17
CASTTLAGGQPQHF	TCRBV06-06	TCRBJ01-05	276	99	109	82	102	17	31	0	319	15
CASSQDRTGGNSPLHF	TCRBV04-02	TCRBJ01-06	145	109	187	54	53	129	17	67	87	202
CASSPGQGNTGELFF	TCRBV05-01	TCRBJ02-02	134	251	118	49	44	293	103	4	45	5
CASSSGASGGSYNEQFF	TCRBV05-01	TCRBJ02-01	84	170	171	104	109	86	57	81	118	65
CAWSPTGLAAEVVSGELFF	TCRBV30-01	TCRBJ02-02	52	84	81	143	72	80	103	107	133	188
CASDRAQLEAFF	TCRBV30-01	TCRBJ01-01	89	62	80	170	139	24	72	131	128	148
CASSPAGTGYGYTF	TCRBV18-01	TCRBJ01-02	46	161	270	93	50	75	98	64	139	46
CAISRTGTNEKLFF	TCRBV10-03	TCRBJ01-04	96	0	0	0	340	324	50	75	141	12
CASSSLEANYGYTF	TCRBV19-01	TCRBJ01-02	48	93	162	140	213	86	73	0	175	47
CASTTPGTREAFF	TCRBV04-01	TCRBJ01-01	0	859	105	0	72	0	0	0	0	0
CASSDRGNYGYTF	TCRBV02-01	TCRBJ01-02	148	76	88	70	58	128	176	103	124	64
CASSIDQEGEQYF	TCRBV19-01	TCRBJ02-07	0	71	431	74	94	131	37	46	103	44
CASSQIPGNTQYF	TCRBV05-08	TCRBJ02-03	58	166	142	31	222	42	231	49	77	12
CASDNTRTGGGYGYTF	TCRBV28-01	TCRBJ01-02	131	28	140	76	107	177	74	47	199	50
CASSSLTGTGLNF	TCRBV05-06	TCRBJ02-04	2	157	16	92	187	181	141	103	99	51
CASSEGQGSNQPQHF	TCRBV06-01	TCRBJ01-05	113	119	61	62	231	106	22	100	148	65
CASSLFGGSTEAFF	TCRBV13-01	TCRBJ01-01	164	87	66	97	103	66	151	80	188	22
CASSPLGTYEQYF	TCRBV18-01	TCRBJ02-07	79	115	129	84	85	24	233	138	86	49
CASSQEATRRTEAFF	TCRBV04-01	TCRBJ01-01	0	147	131	9	71	44	147	38	312	122
CASSYSPGFGAEKLFF	TCRBV06-05	TCRBJ01-04	256	30	98	43	54	197	21	201	110	10
CASSPNPGQGQETQYF	TCRBV18-01	TCRBJ02-05	0	1016	0	4	0	0	0	0	0	0
CASSIDRRYEQFF	TCRBV11-02	TCRBJ02-01	87	153	193	130	126	6	129	56	130	9
CATSRGTVSYEQYF	TCRBV15-01	TCRBJ02-07	118	128	142	70	116	89	44	120	102	86
CSVAPSSEAFF	TCRBV29-01	TCRBJ01-01	58	81	138	238	114	106	202	68	4	0
CASSLTGTGLTYGYTF	TCRBV28-01	TCRBJ01-02	0	887	0	8	54	25	4	27	0	0
CASSIG*RVYNEQFF	TCRBV19-01	TCRBJ02-01	179	35	195	5	22	83	79	131	260	16
CASSLGTGVYGYTF	TCRBV05-06	TCRBJ01-02	62	79	316	83	111	40	65	107	91	46
CASSPLREGTEAFF	TCRBV18-01	TCRBJ01-01	153	82	160	45	165	9	199	77	55	55
CASNPGGVLRGEKLFF	TCRBV19-01	TCRBJ01-04	78	138	60	6	95	81	121	342	69	8
CASSLGRGRGQPQHF	TCRBV05-06	TCRBJ01-05	139	133	105	20	97	37	92	205	147	22
CASSQVGGSRADTQYF	TCRBV04-02	TCRBJ02-03	158	115	23	190	219	77	80	46	58	31
CASRYAGELFF	TCRBV02-01	TCRBJ02-02	74	113	55	66	69	197	135	49	200	39
CASSLIEGAGQPQHF	TCRBV28-01	TCRBJ01-05	187	122	91	62	97	17	107	147	119	47
CASRWGFDTEAFF	TCRBV06-01	TCRBJ01-01	21	81	100	78	171	72	108	124	227	13
CAWTGGPNQPQHF	TCRBV30-01	TCRBJ01-05	60	106	91	172	65	51	82	111	97	160
CASSESDKGLSSYEQYF	TCRBV02-01	TCRBJ02-07	177	56	152	157	164	50	61	71	49	55
CASSKGLAFF	TCRBV21-01	TCRBJ01-01	69	97	5	115	125	149	119	66	210	33
CASSLVLQGAGYTF	TCRBV05-06	TCRBJ01-02	0	802	126	60	0	0	0	0	0	0
CASSPGTSEAYEQYF	TCRBV18-01	TCRBJ02-07	211	0	115	33	36	155	26	101	292	13
CASSLGTGWDQPQHF	TCRBV05-05	TCRBJ01-05	151	71	107	42	125	40	120	87	190	48
CASSQGKSYGYTF	TCRBV04-02	TCRBJ01-02	22	29	28	14	26	34	0	44	620	164
CASSFAGVPGELFF	TCRBV28-01	TCRBJ02-02	87	71	118	50	119	78	183	105	122	48
CASSLEQGLGNTIYF	TCRBV28-01	TCRBJ01-03	121	172	73	0	265	194	26	0	124	0
CASSSGQGFSYEQYF	TCRBV06-06	TCRBJ02-07	169	197	96	30	102	99	134	0	132	16
CASSFQGADGYTF	TCRBV18-01	TCRBJ01-02	144	127	61	91	172	131	151	33	42	23
CASSYGGTSGTEAFF	TCRBV06-05	TCRBJ01-01	108	129	136	50	0	125	31	138	175	81
CASRRRAGNQPQHF	TCRBV02-01	TCRBJ01-05	124	105	44	28	178	52	0	131	245	60
CASSLAGDTDWGNTIYF	TCRBV05-01	TCRBJ01-03	87	204	83	83	65	38	132	131	97	45
CASSYQTTGAQTQYF	TCRBV06-06	TCRBJ02-05	124	146	103	37	120	103	129	145	45	12
CAWSNRGLAGNTIYF	TCRBV30-01	TCRBJ01-03	163	93	58	62	124	45	164	107	37	110
CASSVRWEGKLFF	TCRBV09-01	TCRBJ01-04	47	71	23	100	196	124	197	85	72	43
CASSPDRGGEQYF	TCRBV06-01	TCRBJ02-07	62	189	43	37	149	70	143	48	185	31
CASRASPNTGELFF	TCRBV06-01	TCRBJ02-02	236	53	39	44	179	9	32	53	272	39
CASSQDRGWEQYF	TCRBV04-01	TCRBJ02-07	102	156	207	147	60	0	45	95	119	22
CASSYKRDRPSYEQYF	TCRBV06-06	TCRBJ02-07	0	0	186	100	66	0	164	264	128	45
CASSSAGETQYF	TCRBV06-05	TCRBJ02-05	0	895	14	21	0	0	19	0	0	0
CASSLGQPTQYF	TCRBV07-02	TCRBJ02-05	107	132	94	124	104	92	97	87	51	56
CASSLSGTSPLHF	TCRBV19-01	TCRBJ01-06	71	228	41	36	31	110	22	4	348	52
CASSLLRDTQYF	TCRBV05-06	TCRBJ02-03	144	102	88	49	212	185	77	22	61	0
CASSLSRRDGYTF	TCRBV27-01	TCRBJ01-02	76	171	62	101	117	92	102	55	91	72
CASSYSKATAYEQYF	TCRBV06-05	TCRBJ02-07	118	140	95	100	40	58	97	30	157	102
CASGLRGENTEAFF	TCRBV12-05	TCRBJ01-01	176	250	100	81	78	95	37	43	70	5
CASSAIGGGYGYTF	TCRBV05-01	TCRBJ01-02	177	120	178	122	140	57	92	19	13	16
CASSENVRAFF	TCRBV02-01	TCRBJ01-01	265	77	74	31	156	0	0	81	175	73
CASSSLAGGNNEQFF	TCRBV06-04	TCRBJ02-01	134	116	78	30	108	116	179	88	72	8
CASRRSTGLDKLDTQYF	TCRBV19-01	TCRBJ02-03	166	135	60	9	123	98	141	45	129	21
CASSIVPGNGNTIYF	TCRBV19-01	TCRBJ01-03	0	99	111	16	327	0	189	83	83	19
CASSAGTAYEQYF	TCRBV13-01	TCRBJ02-07	29	168	85	134	128	25	164	43	102	48
CASSLETVGTGELFF	TCRBV28-01	TCRBJ02-02	471	443	5	7	0	0	0	0	0	0
CASSHDSHYGYTF	TCRBV07-09	TCRBJ01-02	9	252	138	127	144	47	53	32	94	29
CASSVEGVASKNIQYF	TCRBV09-01	TCRBJ02-04	144	109	78	85	89	129	27	132	90	42
CASSEGGTGNYGYTF	TCRBV25-01	TCRBJ01-02	185	122	105	39	130	55	32	77	127	50
CASSMSGTAIYEQYF	TCRBV05-01	TCRBJ02-07	70	102	44	27	74	76	170	19	207	133
CASSLTGAPNEKLFF	TCRBV06-06	TCRBJ01-04	176	32	36	24	0	97	46	77	411	18
CASSSGPDNEQFF	TCRBV07-03	TCRBJ02-01	113	159	68	82	155	38	66	52	122	58
CASSKGQASNQPQHF	TCRBV21-01	TCRBJ01-05	25	98	148	6	49	228	139	173	18	26
CASSTMGDRQGGYTF	TCRBV28-01	TCRBJ01-02	0	833	20	0	36	4	0	17	0	0
CASSEVGGVETYEQYF	TCRBV02-01	TCRBJ02-07	50	130	51	113	63	145	60	50	177	70
CASQRGELDNQPQHF	TCRBV28-01	TCRBJ01-05	0	209	328	36	118	29	0	20	164	5
CASSYSGVSNTGELFF	TCRBV06-06	TCRBJ02-02	34	146	91	52	184	92	67	11	160	71
CASSLDAGGGYEQYF	TCRBV11-02	TCRBJ02-07	95	106	37	60	131	106	41	41	220	70
CASSYSPVGSEKLFF	TCRBV06-05	TCRBJ01-04	158	42	111	35	105	130	67	165	82	9
CASSSRTATNYGYTF	TCRBV27-01	TCRBJ01-02	0	858	0	26	0	0	0	0	0	17
CSVLSSGANVLTF	TCRBV29-01	TCRBJ02-06	398	148	0	112	63	43	56	60	10	10
CASSLTDANYGYTF	TCRBV28-01	TCRBJ01-02	21	72	143	62	207	42	74	44	200	34
CASSPPGTDPSSGTGELFF	TCRBV18-01	TCRBJ02-02	0	280	114	41	176	125	0	0	119	43
CASSWDREYQPQHF	TCRBV10-02	TCRBJ01-05	180	97	31	17	0	144	96	116	189	26
CASSPGDFLDGYTF	TCRBV06-06	TCRBJ01-02	0	728	117	15	35	0	0	0	0	0
CASSLAGQGINYGYTF	TCRBV05-06	TCRBJ01-02	29	65	106	74	290	118	76	32	31	73
CASSPGQASSGNTIYF	TCRBV05-06	TCRBJ01-03	202	0	28	59	214	83	137	0	171	0
CASGTVSNEQFF	TCRBV28-01	TCRBJ02-01	77	52	0	23	0	32	70	220	366	51
CASSLPLQVYEQYF	TCRBV28-01	TCRBJ02-07	44	340	224	34	58	78	39	0	44	26
CASTTMQSAQPQHF	TCRBV19-01	TCRBJ01-05	181	118	107	21	71	121	76	90	102	0
CASRATGEVGTGELFF	TCRBV04-01	TCRBJ02-02	103	170	51	21	2	219	12	163	135	10
CAWTRGIGNTIYF	TCRBV30-01	TCRBJ01-03	0	885	0	0	0	0	0	0	0	0
CASRLIRDHNEKLFF	TCRBV19-01	TCRBJ01-04	329	81	164	21	0	47	156	52	17	18
CASSFGWGAGSNQPQHF	TCRBV28-01	TCRBJ01-05	63	21	113	96	203	17	69	86	202	15
CASSSYTTGPGADTQYF	TCRBV11-03	TCRBJ02-03	2	12	481	27	51	85	156	7	55	5
CASSQEPRAGDIQYF	TCRBV04-01	TCRBJ02-04	96	180	106	21	31	124	38	149	94	35
CASRLRSGSASYEQYF	TCRBV19-01	TCRBJ02-07	160	71	90	36	162	129	20	99	51	52
CASSEPNNEQFF	TCRBV10-01	TCRBJ02-01	111	43	82	76	78	173	146	43	70	48
CASTTTGVSLHF	TCRBV28-01	TCRBJ01-06	0	340	183	58	132	0	0	30	120	7
CATSAFGQGTYEQYF	TCRBV15-01	TCRBJ02-07	126	131	121	18	104	142	40	62	104	22
CASSYSRDNEKLFF	TCRBV06-06	TCRBJ01-04	0	223	88	53	0	78	75	89	249	10
CASSQAAGGGKLFF	TCRBV04-01	TCRBJ01-04	38	242	79	0	77	0	68	0	272	88
CASSPDIYSNYGYTF	TCRBV11-01	TCRBJ01-02	127	167	48	20	54	98	97	80	126	46
CASKRAFESSYEQYF	TCRBV02-01	TCRBJ02-07	167	103	78	41	151	53	82	106	20	62
CASSIGGSGTGELFF	TCRBV06-05	TCRBJ02-02	0	785	68	9	0	0	0	0	0	0
CASSLTGSSYEQYF	TCRBV19-01	TCRBJ02-07	104	92	34	18	145	0	155	50	236	27
CASSVSLTDEKLFF	TCRBV09-01	TCRBJ01-04	65	76	102	87	112	80	66	118	97	50
CASSREGDEQFF	TCRBV07-09	TCRBJ02-01	116	42	108	58	139	115	32	163	16	61
CASSSTGQPQHF	TCRBV28-01	TCRBJ01-05	21	459	112	23	115	0	100	7	0	12
CASSNRGIISNEQFF	TCRBV19-01	TCRBJ02-01	83	118	16	47	144	61	108	51	211	7
CASSQDRLLFF	TCRBV04-01	TCRBJ01-04	142	159	0	31	0	55	191	0	135	131
CASSPRLAGGGVEQFF	TCRBV14-01	TCRBJ02-01	96	123	55	4	104	149	63	39	161	47
CAIKELPNTEAFF	TCRBV10-03	TCRBJ01-01	48	69	286	81	145	39	37	8	115	13
CASSPTDSNEKLFF	TCRBV06-01	TCRBJ01-04	76	9	143	21	28	95	131	228	98	12
CASSSPIQGSNEKLFF	TCRBV28-01	TCRBJ01-04	95	72	77	11	261	77	14	0	210	21
CGTRGEYEQYF	TCRBV06-06	TCRBJ02-07	116	114	30	25	6	179	27	95	114	132
CASSLDRGSTDTQYF	TCRBV05-04	TCRBJ02-03	123	109	21	46	58	176	59	23	154	68
CASSPQTGMGNIQYF	TCRBV04-02	TCRBJ02-04	123	72	16	35	82	149	8	71	202	79
CASSPPGDYEQYF	TCRBV18-01	TCRBJ02-07	63	99	58	120	121	97	44	82	109	43
CASSLGRTSGNTIYF	TCRBV13-01	TCRBJ01-03	221	135	126	61	103	54	39	45	37	14
CANAGGTNTGELFF	TCRBV07-09	TCRBJ02-02	37	38	86	45	65	6	60	113	295	89
CAWSTGTGFIGTEAFF	TCRBV30-01	TCRBJ01-01	41	43	89	110	117	75	63	33	130	132
CASSLGQGGGYEQYF	TCRBV07-09	TCRBJ02-07	79	80	78	58	100	141	56	105	83	51
CASSNDRGWYF	TCRBV05-01	TCRBJ02-04	20	66	65	23	65	168	145	92	164	21
CASSQDGHENTEAFF	TCRBV04-02	TCRBJ01-01	123	61	143	0	103	145	56	90	97	11
CASSQKTGGHYTGELFF	TCRBV04-02	TCRBJ02-02	182	98	41	42	94	131	31	72	84	52
CASSSHRDNEQFF	TCRBV11-03	TCRBJ02-01	103	147	61	7	69	130	42	91	137	40
CASSLTGELFF	TCRBV07-08	TCRBJ02-02	103	157	137	64	58	51	76	41	122	16
CASSLVSGGFPEAFF	TCRBV05-06	TCRBJ01-01	0	789	0	36	0	0	0	0	0	0
CARSLFRETQYF	TCRBV05-03	TCRBJ02-05	158	93	82	76	73	93	34	85	88	42
CASSPLPTGSGYGYTF	TCRBV18-01	TCRBJ01-02	138	153	114	39	72	0	190	38	65	12
CASSEGQGNNEQFF	TCRBV02-01	TCRBJ02-01	53	128	139	76	144	42	128	55	28	27
CASRGGFGQPQHF	TCRBV19-01	TCRBJ01-05	42	121	73	16	224	14	71	50	173	36
CASTPGDRLNTEAFF	TCRBV02-01	TCRBJ01-01	71	11	33	40	68	109	182	194	65	44
CASSFVARGLAVINYNEQFF	TCRBV07-08	TCRBJ02-01	70	82	79	46	164	96	40	59	141	40
CATSRRQGDTEAFF	TCRBV15-01	TCRBJ01-01	26	68	101	116	21	106	56	56	167	99
CASSLSTANEKLFF	TCRBV28-01	TCRBJ01-04	28	21	100	25	170	207	88	39	112	23
CASSKGQEETQYF	TCRBV18-01	TCRBJ02-05	63	45	77	38	128	151	104	40	125	40
CASSPGQGAWEKLFF	TCRBV06-05	TCRBJ01-04	0	580	81	5	48	67	30	0	0	0
CASSLFGYEQYF	TCRBV05-01	TCRBJ02-07	36	74	83	21	141	54	60	77	168	96
CASSRGAGTEAFF	TCRBV07-03	TCRBJ01-01	116	65	104	45	108	48	0	60	191	72
CASSSTQHPDTQYF	TCRBV07-09	TCRBJ02-03	8	131	101	63	76	96	44	102	146	42
CASSQVGGRGSNQPQHF	TCRBV14-01	TCRBJ01-05	140	126	106	9	64	139	113	65	35	8
CASSSQTEVSGNTIYF	TCRBV18-01	TCRBJ01-03	175	0	101	63	171	87	0	0	200	7
CASSQLADTQYF	TCRBV09-01	TCRBJ02-03	127	163	54	57	109	73	50	74	67	28
CASSQDRQSEQFF	TCRBV04-01	TCRBJ02-01	27	13	32	60	66	84	239	133	141	7
CASSSDRYSTF	TCRBV28-01	TCRBJ01-02	118	69	113	19	106	0	147	14	194	20
CASSVEGGAYNEQFF	TCRBV06-04	TCRBJ02-01	149	63	72	44	93	110	56	85	105	21
CASSPYTRQDHYGYTF	TCRBV14-01	TCRBJ01-02	0	765	33	0	0	0	0	0	0	0
CASSPRFNEQFF	TCRBV18-01	TCRBJ02-01	126	86	171	32	117	11	5	155	75	20
CASSLMQGGGNTIYF	TCRBV28-01	TCRBJ01-03	47	130	44	36	74	5	35	112	304	10
CATSSLTLYNEQFF	TCRBV19-01	TCRBJ02-01	108	105	66	44	90	66	93	143	44	37
CATSRAQNSNQPQHF	TCRBV15-01	TCRBJ01-05	62	17	112	95	95	49	30	154	128	53
CASSIGSGGAGGTYEQYF	TCRBV19-01	TCRBJ02-07	9	37	34	24	102	101	96	201	180	8
CASSAGTGSTDTQYF	TCRBV27-01	TCRBJ02-03	134	109	49	34	77	175	65	74	59	13
CASSPVGGGNTIYF	TCRBV07-06	TCRBJ01-03	41	0	0	0	0	51	34	0	603	59
CASSLDLDRGGYTF	TCRBV05-01	TCRBJ01-02	0	65	46	49	103	56	72	54	264	79
CASSSTSSYEQYF	TCRBV12-01	TCRBJ02-07	164	50	52	26	197	142	21	26	67	42
CASTLGQGTEAFF	TCRBV04-01	TCRBJ01-01	98	83	106	27	156	27	133	126	17	13
CASSYLFGTGNTIYF	TCRBV11-03	TCRBJ01-03	140	108	60	26	68	52	0	118	197	17
CATSLITSGSVQYF	TCRBV19-01	TCRBJ02-05	123	103	115	37	84	34	74	84	89	43
CASRDRSGGEKLFF	TCRBV07-09	TCRBJ01-04	14	171	134	54	76	60	79	101	58	38
CASSLLRGGQFF	TCRBV28-01	TCRBJ02-01	97	46	126	55	287	104	21	33	10	4
CASSERERAFF	TCRBV19-01	TCRBJ01-01	13	96	0	31	0	50	0	19	508	66
CASSLQGRNTEAFF	TCRBV07-09	TCRBJ01-01	60	162	65	62	80	34	74	86	124	35
CAWTRTGLNTEAFF	TCRBV30-01	TCRBJ01-01	68	40	69	165	38	89	12	60	81	159
CASRSGQGGTGELFF	TCRBV06-05	TCRBJ02-02	46	91	88	98	84	52	43	7	228	43
CAISRLGDEQFF	TCRBV10-03	TCRBJ02-01	82	65	72	38	80	40	130	94	146	33
CASSEALWGVRHF	TCRBV02-01	TCRBJ01-05	57	59	88	46	130	54	112	126	48	60
CASSAGTEFGYTF	TCRBV28-01	TCRBJ01-02	95	0	104	69	35	119	52	72	176	58
CASSSGQGGYEQYF	TCRBV07-09	TCRBJ02-07	190	141	127	10	41	67	126	72	0	5
CSLDEAGASTDTQYF	TCRBV29-01	TCRBJ02-03	78	102	107	47	58	65	52	67	136	66
CASSPRTGVVGTEAFF	TCRBV07-09	TCRBJ01-01	128	89	46	8	103	123	120	36	84	41
CASSPTPGFAGGLSEQYF	TCRBV27-01	TCRBJ02-07	28	59	56	62	79	156	80	73	137	45
CASSSGDRGNPEAFF	TCRBV05-04	TCRBJ01-01	0	74	67	258	274	15	0	19	67	0
CASRGRYEQYF	TCRBV06-05	TCRBJ02-07	75	63	141	171	56	69	0	15	176	8
CASSPLGQGAAKNIQYF	TCRBV18-01	TCRBJ02-04	38	151	57	16	102	86	99	25	183	17
CASSLGGTTGANVLTF	TCRBV07-09	TCRBJ02-06	50	221	142	17	103	0	38	62	116	23
CASSPPGSSGADTEAFF	TCRBV18-01	TCRBJ01-01	0	301	179	35	0	74	31	31	97	23
CASSFLGLAYEQYF	TCRBV11-02	TCRBJ02-07	77	63	124	55	140	45	72	84	86	25
CASSDRESSGNTIYF	TCRBV11-03	TCRBJ01-03	108	146	0	0	108	127	155	68	52	6
CASSRDFGTEAFF	TCRBV02-01	TCRBJ01-01	169	124	24	42	92	73	51	18	167	8
CASSQEEISAEAFF	TCRBV04-01	TCRBJ01-01	31	0	99	42	160	63	124	26	134	86
CASSLRQASGDSNQPQHF	TCRBV05-04	TCRBJ01-05	18	0	57	116	285	160	22	58	26	22
CASTGGTEFYEQYF	TCRBV07-09	TCRBJ02-07	94	201	55	62	121	46	92	3	83	5
CASSGVAKNIQYF	TCRBV14-01	TCRBJ02-04	144	104	85	25	139	43	104	46	70	0
CASNILGLAGGLGYNEQFF	TCRBV28-01	TCRBJ02-01	72	65	92	30	141	112	92	34	107	14
CASSQDGQAGEKLFF	TCRBV04-02	TCRBJ01-04	215	73	107	61	30	65	28	76	93	10
CASSVLDEQFF	TCRBV06-01	TCRBJ02-01	162	124	120	78	55	29	23	31	87	45
CASSSSGGEQFF	TCRBV07-03	TCRBJ02-01	17	88	163	79	33	27	37	91	208	9
CASSLRVSYNEQFF	TCRBV05-01	TCRBJ02-01	62	59	99	73	138	61	69	69	99	22
CASSIDLGAPAFF	TCRBV19-01	TCRBJ01-01	104	55	155	53	141	116	97	0	0	29
CASSIVSALFAGELFF	TCRBV19-01	TCRBJ02-02	86	55	242	22	163	0	46	45	77	13
CASSFGGAGNTIYF	TCRBV27-01	TCRBJ01-03	0	342	94	44	35	64	168	0	0	0
CASSRGASGGTEAFF	TCRBV10-01	TCRBJ01-01	136	51	51	68	79	84	40	39	177	22
CASSVDRYGYTF	TCRBV19-01	TCRBJ01-02	106	109	29	9	170	152	95	57	0	20
CASSPGQGASYEQYF	TCRBV04-01	TCRBJ02-07	110	133	68	50	135	86	46	35	38	46
CASGSGVSDTQYF	TCRBV07-09	TCRBJ02-03	26	46	101	73	45	107	35	92	187	35
CASSLQAGFGAYNEQFF	TCRBV27-01	TCRBJ02-01	63	47	79	50	77	133	61	49	151	35
CASSEIRGSGNTIYF	TCRBV06-05	TCRBJ01-03	0	640	76	5	0	0	24	0	0	0
CASSEGLASTDTQYF	TCRBV11-03	TCRBJ02-03	37	99	47	78	134	12	82	63	163	29
CASILGGGQNEQFF	TCRBV06-01	TCRBJ02-01	26	103	67	38	86	91	70	76	159	25
CASSWAGATYEQYF	TCRBV11-02	TCRBJ02-07	100	131	82	51	113	34	46	58	90	36
CASSLGTSGLQYF	TCRBV28-01	TCRBJ02-05	94	5	47	40	163	165	82	91	47	5
CASSDRQGYTGELFF	TCRBV19-01	TCRBJ02-02	0	93	80	0	138	21	118	52	216	21
CASRRDGNNQPQHF	TCRBV02-01	TCRBJ01-05	30	15	41	162	38	179	59	61	95	58
CASSFEDTEAFF	TCRBV05-06	TCRBJ01-01	76	222	96	21	67	32	87	101	0	36
CASS*SIGGGYEQYF	TCRBV06-09	TCRBJ02-07	193	125	28	93	50	17	49	22	58	103
CASSLAGPHYEQYF	TCRBV05-01	TCRBJ02-07	111	53	42	49	60	91	74	89	139	29
CASRPTEQRRTYEQYF	TCRBV06-06	TCRBJ02-07	72	144	50	108	0	179	96	43	16	28
CASSEDRGAGELFF	TCRBV19-01	TCRBJ02-02	68	89	120	13	189	27	71	102	46	10
CAISTAPRDSEGYTF	TCRBV10-03	TCRBJ01-02	59	31	87	58	162	133	58	30	93	24
CASSGADEQFF	TCRBV02-01	TCRBJ02-01	31	53	12	42	51	74	116	178	119	58
CASSRGYLGELFF	TCRBV06-06	TCRBJ02-02	129	193	78	0	137	0	114	0	53	28
CARSPRARLNWTSGNYEQYF	TCRBV05-03	TCRBJ02-07	39	87	43	59	126	95	31	98	117	34
CASSGTDLEAFF	TCRBV06-06	TCRBJ01-01	40	122	113	44	103	0	231	50	24	0
CATGTTGLSSYEQYF	TCRBV28-01	TCRBJ02-07	64	134	175	28	81	37	43	64	69	27
CASSYPLRSEAFF	TCRBV28-01	TCRBJ01-01	65	101	119	0	44	120	0	108	162	0
CASSPDRGNYEQYF	TCRBV02-01	TCRBJ02-07	30	52	128	41	91	96	136	60	69	16
CASSPQDRANTEAFF	TCRBV27-01	TCRBJ01-01	0	535	129	10	0	21	24	0	0	0
CASSLTGFYNEQFF	TCRBV06-05	TCRBJ02-01	81	114	114	70	60	78	27	82	51	41
CASSATRVMNTEAFF	TCRBV27-01	TCRBJ01-01	55	74	49	9	43	58	118	35	176	101
CASSAEQVPGNTIYF	TCRBV05-08	TCRBJ01-03	66	37	83	0	0	0	104	0	404	23
CAWEEPTGTEGTPLHF	TCRBV30-01	TCRBJ01-06	30	117	31	135	77	48	36	41	75	127
CASVSAGANVLTF	TCRBV28-01	TCRBJ02-06	0	0	0	38	100	102	306	12	155	3
CASSYLAASSYNEQFF	TCRBV06-06	TCRBJ02-01	153	36	105	32	135	167	12	42	0	33
CATSRGLEFLEGSGNTIYF	TCRBV15-01	TCRBJ01-03	50	41	42	24	144	67	174	68	63	42
CASRGTGDLREKLFF	TCRBV02-01	TCRBJ01-04	54	91	124	10	43	0	88	149	144	10
CASRAAKGGELFF	TCRBV19-01	TCRBJ02-02	86	27	117	33	229	114	27	62	12	0
CASSYSSRTGLYEQYF	TCRBV06-05	TCRBJ02-07	21	160	65	51	79	55	92	47	95	42
CASSQLLQGGYTF	TCRBV14-01	TCRBJ01-02	2	132	33	6	52	78	91	33	260	19
CASSYFGSVGELFF	TCRBV06-05	TCRBJ02-02	77	119	90	42	16	62	55	34	155	54
CASSLDAKRKLFF	TCRBV07-02	TCRBJ01-04	72	81	116	22	210	7	64	53	56	23
CASRGGAKNIQYF	TCRBV19-01	TCRBJ02-04	92	88	21	39	150	58	29	114	76	37
CASSLQPGQYF	TCRBV05-04	TCRBJ02-07	67	130	146	48	78	38	104	23	68	0
CASRGDPTDTQYF	TCRBV02-01	TCRBJ02-03	109	69	55	58	58	32	73	29	130	88
CASSSGTTYEQYF	TCRBV28-01	TCRBJ02-07	42	44	26	68	62	115	113	84	71	75
CASSFYNEQFF	TCRBV28-01	TCRBJ02-01	42	57	56	43	79	70	57	42	207	47
CASSPGVTSGNEQFF	TCRBV09-01	TCRBJ02-01	129	62	73	36	98	20	16	121	107	37
CASSTRQGAATQYF	TCRBV19-01	TCRBJ02-05	162	127	166	46	80	7	0	56	45	10
CASSHLPGQVLTDTGELFF	TCRBV07-08	TCRBJ02-02	11	31	87	31	96	136	29	103	93	82
CASSERQGMHIQYF	TCRBV02-01	TCRBJ02-04	56	141	110	62	51	73	33	36	108	26
CASSPLGDTQYF	TCRBV19-01	TCRBJ02-03	25	94	106	0	103	132	72	102	43	19
CAWSTGGAITDTQYF	TCRBV30-01	TCRBJ02-03	0	644	43	5	3	0	0	0	0	0
CASPAGGGNTIYF	TCRBV28-01	TCRBJ01-03	436	55	85	12	17	26	64	0	0	0
CASSTTGTVNSPLHF	TCRBV06-05	TCRBJ01-06	157	62	43	0	53	71	23	120	136	28
CASSPMEQEHYGYTF	TCRBV14-01	TCRBJ01-02	0	5	0	0	0	0	0	0	581	106
CASRRDPGGYEQYF	TCRBV07-08	TCRBJ02-07	44	160	75	68	33	92	10	37	113	58
CASSGTAYNEQFF	TCRBV27-01	TCRBJ02-01	45	37	26	48	61	119	93	96	110	53
CASSIVGRIINQPQHF	TCRBV19-01	TCRBJ01-05	119	128	52	20	202	154	11	0	0	2
CASSGDQRAFF	TCRBV06-01	TCRBJ01-01	256	24	103	17	44	75	73	0	95	0
CASSKDRDRGGYSGNSPLHF	TCRBV21-01	TCRBJ01-06	30	42	139	39	178	112	44	18	73	12
CASSYRGLTGELFF	TCRBV02-01	TCRBJ02-02	71	76	92	21	85	115	19	132	41	34
CASSEKTGPHLFEQYF	TCRBV10-01	TCRBJ02-07	46	112	68	97	158	33	32	8	128	4
CASSRGSFGGYTF	TCRBV14-01	TCRBJ01-02	38	55	25	32	143	66	43	51	173	59
CASSLFGGSSYEQYF	TCRBV05-06	TCRBJ02-07	215	45	127	22	75	48	37	16	47	52
CASSSTVGSTEAFF	TCRBV07-02	TCRBJ01-01	89	132	95	44	45	16	55	94	79	35
CASSLGQDGYTF	TCRBV11-03	TCRBJ01-02	86	100	74	33	66	51	95	59	83	35
CASSLSSYGYTF	TCRBV28-01	TCRBJ01-02	44	105	17	31	107	149	65	116	36	12
CASNDRVYGYTF	TCRBV19-01	TCRBJ01-02	146	201	103	31	42	21	44	23	42	28
CASSLGSWNTEAFF	TCRBV07-09	TCRBJ01-01	43	50	103	10	116	126	95	47	53	38
CASSLTGNPSGNTIYF	TCRBV06-06	TCRBJ01-03	0	0	31	5	70	256	0	31	276	11
CASSLPGANTEAFF	TCRBV28-01	TCRBJ01-01	91	135	216	80	4	13	44	0	97	0
CASSLGGLEEKLFF	TCRBV07-09	TCRBJ01-04	0	0	0	19	38	84	87	122	275	55
CASSVATDTQYF	TCRBV09-01	TCRBJ02-03	38	78	68	91	49	108	48	101	47	51
CASTGTSGINEQFF	TCRBV19-01	TCRBJ02-01	25	73	69	5	74	112	302	0	19	0
CASSPDMSAEQFF	TCRBV12-01	TCRBJ02-01	112	142	0	43	87	109	45	10	104	27
CAIRGTSGRGRPEQFF	TCRBV10-03	TCRBJ02-01	21	170	114	47	66	170	29	17	41	3
CASSIRPRANEQYF	TCRBV19-01	TCRBJ02-07	162	48	54	26	69	0	92	30	150	46
CASSLDTTVEQFF	TCRBV07-09	TCRBJ02-01	134	49	64	99	54	47	10	94	64	62
CASSWASEANQPQHF	TCRBV19-01	TCRBJ01-05	0	0	0	0	584	90	0	0	0	0
CAWDKGKIVGETQYF	TCRBV30-01	TCRBJ02-05	0	577	43	25	8	0	0	0	0	20
CAISPGTASYEQYF	TCRBV10-03	TCRBJ02-07	113	72	30	52	173	45	25	44	95	24
CASSISPGNTEAFF	TCRBV19-01	TCRBJ01-01	0	138	260	21	63	66	61	8	36	19
CAWSATAWNTEAFF	TCRBV30-01	TCRBJ01-01	64	10	71	84	49	69	122	29	107	66
CASSYGANTEAFF	TCRBV06-05	TCRBJ01-01	58	33	76	44	122	223	0	37	43	35
CASSLAGRNTEAFF	TCRBV07-09	TCRBJ01-01	70	54	79	21	54	53	60	45	150	84
CASSINGVAYEQYF	TCRBV19-01	TCRBJ02-07	48	80	20	14	94	99	127	122	62	2
CASREYNEQFF	TCRBV06-01	TCRBJ02-01	92	46	96	60	62	52	62	95	73	29
CASRRTGDSGNTIYF	TCRBV06-01	TCRBJ01-03	169	38	25	10	0	135	29	61	177	22
CAAQDRGGSGANVLTF	TCRBV19-01	TCRBJ02-06	86	88	161	4	7	26	130	48	105	11
CASSKDLGNQPQHF	TCRBV21-01	TCRBJ01-05	0	146	51	18	209	171	0	67	4	0
CASSQSRDGYNEQFF	TCRBV05-04	TCRBJ02-01	48	20	121	40	220	36	79	11	37	51
CASTGANVLTF	TCRBV19-01	TCRBJ02-06	0	221	131	6	40	116	0	149	0	0
CASSLAGELFF	TCRBV11-02	TCRBJ01-04	0	140	62	31	54	193	79	16	65	23
CASSQEDSPNSPLHF	TCRBV04-01	TCRBJ01-06	69	26	34	16	56	58	90	123	165	25
CASSLA*CGEYYNEQFF	TCRBV07-09	TCRBJ02-01	107	110	66	52	32	91	55	55	59	35
CASSWGAGNTGELFF	TCRBV05-04	TCRBJ02-02	43	139	69	11	100	128	21	61	69	21
CASSLRAGELFF	TCRBV05-06	TCRBJ02-02	35	0	0	0	143	277	207	0	0	0
CATKHRQFYGYTF	TCRBV02-01	TCRBJ01-02	54	53	123	78	76	59	19	28	92	79
CASSLAAGYTDTQYF	TCRBV07-09	TCRBJ02-03	0	545	60	26	16	0	9	0	0	4
CAISHTVNTEAFF	TCRBV10-03	TCRBJ01-01	138	296	169	27	0	0	0	30	0	0
CAISESYSEAEKLFF	TCRBV10-03	TCRBJ01-04	67	0	40	23	176	32	168	91	61	0
CSAQILTEAFF	TCRBV20-01	TCRBJ01-01	78	31	24	72	148	34	180	66	0	24
CASRVGINEKLFF	TCRBV02-01	TCRBJ01-04	61	48	38	33	168	123	0	31	131	23
CASSLTGTGDTEAFF	TCRBV05-06	TCRBJ01-01	24	81	112	22	221	5	0	82	0	109
CASSLDVYDNYEQYF	TCRBV11-01	TCRBJ02-07	76	107	42	32	44	58	51	71	111	63
CASSLPTGQGEPEAFF	TCRBV07-09	TCRBJ01-01	75	163	21	37	38	62	56	10	157	36
CASTGGVGKQYF	TCRBV07-09	TCRBJ02-07	0	0	18	66	293	112	82	34	49	0
CATSRDRGRGRERTDTQYF	TCRBV15-01	TCRBJ02-03	47	104	37	60	60	85	36	50	100	75
CASSSSGGNTEAFF	TCRBV05-01	TCRBJ01-01	158	72	20	0	37	182	19	61	74	31
CASSNVQGARKAFF	TCRBV02-01	TCRBJ01-01	119	125	97	55	47	50	51	0	97	12
CASSLRVAGGENEQFF	TCRBV28-01	TCRBJ02-01	86	83	61	17	148	59	36	65	47	50
CAISESGENTEAFF	TCRBV10-03	TCRBJ01-01	0	61	0	13	131	108	84	87	93	75
CASSQEGRGYGYTF	TCRBV04-01	TCRBJ01-02	57	69	9	74	26	120	27	122	125	22
CASREPGTVYGYTF	TCRBV19-01	TCRBJ01-02	0	76	69	28	118	112	0	150	88	10
CASSPPGQGSYEQYF	TCRBV18-01	TCRBJ02-07	0	186	172	46	94	68	16	0	64	4
CASSTSGTPAYEQYF	TCRBV19-01	TCRBJ02-07	134	106	78	40	83	8	59	33	101	8
CASSRRVEVAATNEKLFF	TCRBV27-01	TCRBJ01-04	0	0	0	9	366	177	45	28	16	8
CASSGRDGGTGELFF	TCRBV06-05	TCRBJ02-02	0	626	10	12	0	0	0	0	0	0
CASSHYYRASGNTIYF	TCRBV14-01	TCRBJ01-03	0	0	464	3	0	85	96	0	0	0
CASSRTYEQYF	TCRBV11-03	TCRBJ02-07	0	639	9	0	0	0	0	0	0	0
CASSSPGDSAGNTIYF	TCRBV28-01	TCRBJ01-03	0	32	544	11	38	0	0	23	0	0
CASSDDNSYEQYF	TCRBV05-01	TCRBJ02-07	9	26	65	55	96	43	37	144	101	70
CASSIEGAGELFF	TCRBV19-01	TCRBJ02-02	0	253	34	0	71	27	52	96	113	0
CASSHRGYEQYF	TCRBV19-01	TCRBJ02-07	164	34	20	0	57	122	92	76	81	0
CASSADRWDTEAFF	TCRBV06-04	TCRBJ01-01	274	51	53	0	123	0	0	44	86	15
CATGGAGREQFF	TCRBV15-01	TCRBJ02-01	80	86	78	41	86	13	23	87	86	65
CAWSAGGGLTEAFF	TCRBV30-01	TCRBJ01-01	21	83	64	186	9	11	81	27	138	25
CASSYDNEAEAFF	TCRBV05-01	TCRBJ01-01	38	0	53	40	190	117	96	67	25	17
CASSLGDTNTEAFF	TCRBV05-01	TCRBJ01-01	177	96	41	11	92	0	77	72	76	0
CASTSFPTGNTEAFF	TCRBV19-01	TCRBJ01-01	129	222	69	24	71	52	30	33	0	11
CASSLAWNTGELFF	TCRBV11-01	TCRBJ02-02	54	28	101	55	122	81	46	10	136	8
CASSLDTGSYGYTF	TCRBV07-02	TCRBJ01-02	52	102	68	43	98	24	81	26	98	48
CASGRGSYEQYF	TCRBV19-01	TCRBJ02-07	13	92	145	0	147	80	9	106	48	0
CASGHGGGYEQYF	TCRBV05-06	TCRBJ02-07	57	137	0	4	20	0	32	18	235	137
CASSGGPREGEKLFF	TCRBV19-01	TCRBJ01-04	238	0	0	19	172	82	0	52	34	42
CASSRGGRSGELFF	TCRBV28-01	TCRBJ02-02	79	61	79	6	88	78	68	103	46	31
CASRVDRGLGYGYTF	TCRBV27-01	TCRBJ01-02	0	0	0	78	393	91	70	0	6	0
CASSLIPSGQPQHF	TCRBV27-01	TCRBJ01-05	0	0	0	11	182	81	101	103	119	41
CASSDPLQGGELFF	TCRBV10-01	TCRBJ02-02	0	106	120	34	67	98	48	56	67	42
CASSDNGVNQPQHF	TCRBV06-01	TCRBJ01-05	25	81	41	6	52	113	51	145	72	51
CASSLMGGGQETQYF	TCRBV07-03	TCRBJ02-05	67	117	78	63	61	82	38	35	61	33
CASSMGHATNEKLFF	TCRBV19-01	TCRBJ01-04	21	47	0	6	0	104	108	60	285	4
CASLPGTGRYTF	TCRBV06-01	TCRBJ01-02	35	36	9	75	59	110	103	92	79	37
CASGLGQGGSQPQHF	TCRBV12-05	TCRBJ01-05	81	222	62	73	71	26	9	29	49	12
CASSYSRTGGNYGYTF	TCRBV06-05	TCRBJ01-02	121	109	39	33	89	71	33	4	108	27
CASSPRAGQGLGYTF	TCRBV07-03	TCRBJ01-02	98	119	72	18	58	73	44	65	35	52
CASSLMGATGANVLTF	TCRBV05-01	TCRBJ02-06	57	73	73	25	19	67	110	65	93	52
CASTEMAPTNEKLFF	TCRBV05-01	TCRBJ01-04	179	42	62	6	58	66	27	17	153	24
CASSYYTAGADNEQFF	TCRBV06-06	TCRBJ02-01	30	28	15	20	120	99	31	80	176	33
CASSIPEQINEQFF	TCRBV19-01	TCRBJ02-01	0	28	247	9	47	77	57	0	154	13
CASSYSYRANYGYTF	TCRBV06-05	TCRBJ01-02	82	70	143	76	50	50	30	42	50	38
CASSPEQGVYNEQFF	TCRBV13-01	TCRBJ02-01	70	28	101	40	82	47	59	21	146	37
CASSL*DRVSP*NEKLFF	TCRBV07-04	TCRBJ01-04	0	111	54	27	109	81	129	120	0	0
CASGSDPNEQFF	TCRBV12-05	TCRBJ02-01	0	621	9	0	0	0	0	0	0	0
CASSLQGAEAFF	TCRBV07-09	TCRBJ01-01	18	89	119	41	21	105	75	61	55	46
CASSQPGQGRDTIYF	TCRBV04-01	TCRBJ01-03	124	95	92	30	0	88	0	70	131	0
CASTDRVSWYF	TCRBV06-05	TCRBJ02-03	39	60	29	17	21	48	18	11	265	122
CASSASTGGTEAFF	TCRBV11-03	TCRBJ01-01	4	122	76	49	94	38	67	22	145	12
CASSLRTGTTGNTIYF	TCRBV28-01	TCRBJ01-03	223	26	145	0	77	50	50	14	44	0
CASSSSAGELFF	TCRBV28-01	TCRBJ02-02	0	380	55	10	76	28	15	65	0	0
CASAPQGGGNQPQHF	TCRBV19-01	TCRBJ01-05	50	80	0	62	73	21	82	76	176	7
CASSRGTGGSTEAFF	TCRBV05-01	TCRBJ01-01	34	54	34	19	88	147	108	72	37	34
CASSLGTGPGYEQYF	TCRBV07-08	TCRBJ02-07	0	0	0	0	10	0	32	0	312	272
CASGGANYGYTF	TCRBV19-01	TCRBJ01-02	133	16	29	10	29	65	98	0	245	0
CASSRTAFSGNTIYF	TCRBV05-06	TCRBJ01-03	0	0	47	47	56	0	36	0	388	49
CASSKEGGSSYEQYF	TCRBV06-04	TCRBJ02-07	67	27	61	29	16	74	32	0	281	35
CASSLRGINEKLFF	TCRBV05-04	TCRBJ01-04	0	80	117	5	30	75	163	0	124	28
CSGATGGGRGTGELFF	TCRBV29-01	TCRBJ02-02	231	145	94	38	26	0	39	12	36	0
CASSQDPRYRGSPTEAFF	TCRBV04-01	TCRBJ01-01	23	183	36	42	29	81	21	139	55	12
CASSLRGNEQFF	TCRBV11-02	TCRBJ02-01	58	66	89	27	29	42	95	70	100	45
CASSPYEGAQSQPQHF	TCRBV04-02	TCRBJ01-05	0	40	0	2	110	163	97	121	44	43
CASTFMRDDEKLFF	TCRBV06-06	TCRBJ01-04	57	118	16	0	79	16	152	85	97	0
CASSYDGKGLFF	TCRBV06-06	TCRBJ02-02	80	43	21	47	81	7	89	189	30	31
CATFEGGREKLFF	TCRBV06-06	TCRBJ01-04	97	255	75	28	38	125	0	0	0	0
CASSFSIAPYEQYF	TCRBV07-02	TCRBJ02-07	91	87	87	28	59	59	60	25	90	31
CASSFHTTGGNTIYF	TCRBV11-02	TCRBJ01-03	211	179	64	20	122	0	0	18	0	0
CASTMGVNYGYTF	TCRBV19-01	TCRBJ01-02	0	555	12	0	0	46	0	0	0	0
CASSLIASGNTGELFF	TCRBV05-01	TCRBJ02-02	233	137	150	36	49	0	0	0	0	8
CASSLTGLSGANVLTF	TCRBV06-06	TCRBJ02-06	128	25	151	16	17	0	0	69	171	33
CASSYLRTGGGYGYTF	TCRBV06-05	TCRBJ01-02	127	70	22	69	50	62	52	45	89	23
CASSELREQFF	TCRBV06-01	TCRBJ02-01	33	24	8	0	450	45	49	0	0	0
CASSPMPGLHVDEQYF	TCRBV07-09	TCRBJ02-07	28	133	29	60	105	21	21	20	82	109
CASSKAGGVVTEAFF	TCRBV19-01	TCRBJ01-01	19	72	132	48	61	0	0	21	246	9
CAWSVGQVTNYGYTF	TCRBV30-01	TCRBJ01-02	49	42	61	97	64	23	100	18	101	53
CASSVGQAYEQYF	TCRBV02-01	TCRBJ02-07	48	141	105	43	121	4	0	42	104	0
CARSHKVSQSPVHCGNTIYF	TCRBV05-03	TCRBJ01-03	14	190	63	7	67	10	91	14	138	13
CASRGTVVSQPQHF	TCRBV19-01	TCRBJ01-05	109	108	16	15	62	0	150	0	99	48
CASTGRNWYGYTF	TCRBV11-02	TCRBJ01-02	98	76	81	80	10	59	88	75	20	20
CASSFGTGGPGELFF	TCRBV07-09	TCRBJ02-02	102	110	124	38	83	39	24	29	38	19
CAWSNLAEREYEQFF	TCRBV30-01	TCRBJ02-01	44	53	45	56	52	53	82	0	101	120
CAISGDGGDTQYF	TCRBV10-03	TCRBJ02-03	74	110	0	12	159	51	90	37	59	14
CASSLTVTNEKLFF	TCRBV07-09	TCRBJ01-04	229	31	47	33	103	0	87	29	38	8
CASRPQGFNSPLHF	TCRBV06-05	TCRBJ01-06	62	78	102	18	38	186	56	0	25	40
CASSLRVGQGEAFF	TCRBV06-06	TCRBJ01-01	0	184	67	23	65	0	15	0	201	49
CASSLGLGSYEQYF	TCRBV05-05	TCRBJ02-07	80	102	92	50	32	52	67	10	110	9
CSVEENLREGEQYF	TCRBV29-01	TCRBJ02-07	87	61	55	6	41	104	38	20	129	62
CASSLGGTAHEQYF	TCRBV05-01	TCRBJ02-07	67	95	126	61	68	0	0	50	71	65
CASSRSLDTLNTEAFF	TCRBV07-06	TCRBJ01-01	96	69	51	14	50	68	82	17	138	17
CASSLEDTLYEQYF	TCRBV05-01	TCRBJ02-07	31	50	14	107	51	53	95	91	62	47
CASSQDQAGGGSSYNEQFF	TCRBV04-02	TCRBJ02-01	92	45	82	16	16	32	68	63	153	32
CASSLVIQGRRTDTQYF	TCRBV05-01	TCRBJ02-03	17	223	107	29	63	67	43	12	22	16
CASRRGFDTEAFF	TCRBV06-05	TCRBJ01-01	141	56	197	55	13	27	28	13	41	27
CASSVSVGGGSEKLFF	TCRBV02-01	TCRBJ01-04	91	121	0	24	150	53	76	70	0	12
CASGLVPSQGM*GANVLTF	TCRBV12-05	TCRBJ02-06	23	132	89	21	45	25	39	97	79	47
CASSFGWDTEAFF	TCRBV07-09	TCRBJ01-01	124	79	85	61	82	86	7	6	40	27
CASGGEGSSPLHF	TCRBV07-09	TCRBJ01-06	102	66	50	68	106	109	24	20	21	30
CASSRTGESGYTF	TCRBV19-01	TCRBJ01-02	61	29	46	7	153	0	96	75	86	42
CASSPPGQETQYF	TCRBV18-01	TCRBJ02-05	44	50	57	54	97	58	49	78	104	4
CASSIDGDQPQHF	TCRBV19-01	TCRBJ01-05	0	14	87	5	113	64	140	58	113	0
CASSNNRVAYEQYF	TCRBV07-02	TCRBJ02-07	41	70	86	87	41	50	10	58	87	64
CASSQDRGQPQHF	TCRBV04-01	TCRBJ01-05	89	109	0	29	39	45	0	57	155	70
CASSSSGGATNEQFF	TCRBV07-06	TCRBJ02-01	100	67	33	28	110	26	48	39	114	28
CASSDWGTYEQYF	TCRBV06-01	TCRBJ02-07	93	0	26	85	115	60	67	22	76	48
CASSSGTGGRTEAFF	TCRBV06-05	TCRBJ01-01	49	10	81	87	72	83	56	0	84	69
CASSMGPNEKLFF	TCRBV07-08	TCRBJ01-04	38	18	83	67	109	103	17	33	108	14
CASSQGTGREKLFF	TCRBV04-01	TCRBJ01-04	35	0	0	41	40	0	60	23	349	42
CASSPGALETQYF	TCRBV05-06	TCRBJ02-05	34	74	111	83	62	59	110	44	12	0
CASSQAIRNTEAFF	TCRBV04-01	TCRBJ01-01	109	0	118	15	98	23	104	23	17	81
CASSWTVNTEAFF	TCRBV02-01	TCRBJ01-01	57	21	36	69	34	41	147	144	0	39
CASSQEPGNTIYF	TCRBV04-01	TCRBJ01-03	56	102	0	13	24	80	155	0	157	0
CASSPKPSPYSGSGNEQFF	TCRBV07-02	TCRBJ02-01	93	15	51	53	56	48	93	54	97	27
CASSVQGAGNQPQHF	TCRBV04-01	TCRBJ01-05	93	0	40	42	96	35	45	88	84	63
CASSPSGEASYEQYF	TCRBV06-05	TCRBJ02-07	0	109	19	69	19	75	135	0	147	13
CASLFGGQAFF	TCRBV07-02	TCRBJ01-01	45	64	120	15	74	28	104	25	43	68
CASSLFGVNSPLHF	TCRBV28-01	TCRBJ01-06	95	159	0	45	109	97	0	0	80	0
CASSPPGEGAGELFF	TCRBV18-01	TCRBJ02-02	54	76	130	84	91	24	35	32	54	5
CASSYSGGSGNTIYF	TCRBV06-05	TCRBJ01-03	0	101	114	45	128	0	37	86	44	30
CASSPGRTGGHSPLHF	TCRBV11-02	TCRBJ01-06	57	49	46	20	74	24	52	141	76	45
CASSNPRESYGYTF	TCRBV19-01	TCRBJ01-02	48	42	0	37	133	0	72	63	154	35
CASSLDWGQQGYGYTF	TCRBV05-04	TCRBJ01-02	46	391	48	36	26	0	37	0	0	0
CATKDRDKNIQYF	TCRBV04-01	TCRBJ02-04	38	0	136	43	143	91	46	36	49	2
CASSLNGGYEQYF	TCRBV18-01	TCRBJ02-07	0	145	16	21	119	127	117	36	0	3
CASSDPHLAETQYF	TCRBV10-01	TCRBJ02-05	63	147	23	21	79	125	37	12	68	8
CASSYSRDNQYF	TCRBV06-06	TCRBJ02-07	99	0	0	30	191	42	17	100	35	69
CASSLHPGRTEAFF	TCRBV11-03	TCRBJ01-01	5	63	55	54	36	6	45	136	161	21
CASSTGTSGSETQYF	TCRBV19-01	TCRBJ02-05	0	516	49	16	0	0	0	0	0	0
CAWNRQGASNQPQHF	TCRBV30-01	TCRBJ01-05	60	50	61	75	45	54	91	61	84	0
CASHRDSLTGELFF	TCRBV06-06	TCRBJ02-02	40	18	87	4	87	178	49	33	69	16
CASSPPTSRDTDTQYF	TCRBV11-03	TCRBJ02-03	44	183	192	14	38	38	67	0	0	5
CASWETQGPNTGELFF	TCRBV05-04	TCRBJ02-02	147	62	81	3	47	81	76	37	16	29
CASTSGVYGYTF	TCRBV05-06	TCRBJ01-02	0	555	15	9	0	0	0	0	0	0
CASRPPGQGREKLFF	TCRBV19-01	TCRBJ01-04	0	65	30	8	129	39	78	230	0	0
CASSLDGGTEAFF	TCRBV05-01	TCRBJ01-01	14	34	121	46	110	36	63	14	106	35
CASSFRGGGPYEQYF	TCRBV27-01	TCRBJ02-07	118	137	0	63	57	13	90	0	67	33
CAWRGDSLPNTEAFF	TCRBV30-01	TCRBJ01-01	26	17	57	87	24	36	94	54	92	90
CASSPPKLGASRGGEKLFF	TCRBV21-01	TCRBJ01-04	107	70	8	9	86	61	79	37	120	0
CASRRTGTSGRGRNEQFF	TCRBV07-09	TCRBJ02-01	89	62	63	7	47	14	157	48	39	49
CSVDTPYRHEQFF	TCRBV29-01	TCRBJ02-01	84	29	137	63	21	12	52	72	86	19
CASSYSRGRYEQYF	TCRBV06-06	TCRBJ02-07	30	0	140	18	150	78	15	59	60	24
CASSMARGSTDTQYF	TCRBV19-01	TCRBJ02-03	189	8	75	9	163	71	25	0	19	14
CASSRDRILSEKLFF	TCRBV11-02	TCRBJ01-04	12	0	14	0	282	115	75	34	30	10
CASSVDLVTGQYF	TCRBV06-01	TCRBJ02-07	18	149	0	43	142	0	55	36	80	49
CSVFDTNTEAFF	TCRBV29-01	TCRBJ01-01	141	22	0	35	65	42	105	60	19	82
CASIGVRNTEAFF	TCRBV06-05	TCRBJ01-01	0	71	28	13	66	46	39	66	199	42
CASSEERTGNTIYF	TCRBV25-01	TCRBJ01-03	0	0	0	0	0	0	0	0	532	38
CASSSPRAGEAFF	TCRBV11-03	TCRBJ01-01	75	26	119	11	26	96	75	36	44	62
CAWGIQGGTEAFF	TCRBV30-01	TCRBJ01-01	43	36	77	34	37	114	24	0	65	139
CASSFTQNTEAFF	TCRBV19-01	TCRBJ01-01	50	108	150	5	88	86	0	63	19	0
CASSQEEATHEQYF	TCRBV04-02	TCRBJ02-07	142	121	89	17	113	66	21	0	0	0
CASSLLFGGGEITDTQYF	TCRBV28-01	TCRBJ02-03	10	313	106	13	13	0	80	20	10	4
CASSEGGGRVTGELFF	TCRBV06-01	TCRBJ02-02	27	43	34	28	120	93	78	60	25	61
CATRVGQGYQPQHF	TCRBV19-01	TCRBJ01-05	16	75	76	36	52	66	0	92	155	0
CASSPTPPGNTGELFF	TCRBV09-01	TCRBJ02-02	50	68	39	40	78	41	73	22	120	36
CASSPGLNLNTIYF	TCRBV05-06	TCRBJ01-03	26	112	52	40	113	181	0	0	43	0
CASSEAWAGRDF	TCRBV02-01	TCRBJ01-01	95	0	165	0	103	113	0	49	31	10
CASSYSGSGNEQYF	TCRBV06-05	TCRBJ02-07	33	85	15	95	64	60	26	40	69	79
CAWSMGLNYEQYF	TCRBV30-01	TCRBJ02-07	0	361	13	66	22	49	33	6	0	15
CASSPPYTQYF	TCRBV28-01	TCRBJ02-03	9	94	91	43	66	72	21	10	124	35
CASSPYLQSNSNQPQHF	TCRBV04-01	TCRBJ01-05	49	20	55	34	96	47	0	0	219	45
CASSQEARQGKNF	TCRBV04-01	TCRBJ02-07	0	49	89	88	37	64	0	45	160	33
CASSIGLSNEQFF	TCRBV19-01	TCRBJ02-01	166	92	99	0	38	77	25	67	0	0
CASSTDRVSGNTIYF	TCRBV11-03	TCRBJ01-03	16	94	107	28	124	108	44	27	13	2
CASSFGSTPYGYTF	TCRBV05-04	TCRBJ01-02	164	96	36	29	72	0	24	0	115	27
CASNLGGKREETQYF	TCRBV05-05	TCRBJ02-05	14	0	57	11	42	7	5	55	289	82
CASRPGGQGNSPLHF	TCRBV06-01	TCRBJ01-06	26	15	52	118	120	85	31	52	62	0
CASSLLGGLGEKLFF	TCRBV06-05	TCRBJ01-04	0	59	19	0	0	102	143	33	183	22
CASRPRLEDRVFGNTIYF	TCRBV04-02	TCRBJ01-03	75	52	0	0	0	30	0	0	294	109
CASGHVGKYGYTF	TCRBV12-05	TCRBJ01-02	101	61	83	31	37	84	90	13	36	22
CASSLALAGGVFF	TCRBV07-06	TCRBJ02-01	172	104	35	35	0	0	47	26	117	22
CASSTRDRDTEAFF	TCRBV19-01	TCRBJ01-01	157	46	41	18	33	108	0	50	101	4
CAWSVLDRAAFF	TCRBV30-01	TCRBJ01-01	11	103	104	105	9	74	37	62	53	0
CASSLHLHRDRDYEQYF	TCRBV05-01	TCRBJ02-07	34	48	100	77	64	65	34	43	79	14
CASSISGGRAFF	TCRBV06-05	TCRBJ01-01	95	9	36	105	12	110	86	14	70	20
CASSTAVANEKLFF	TCRBV18-01	TCRBJ01-04	0	0	167	27	147	19	0	30	166	0
CASSLGVAFTDTQYF	TCRBV05-08	TCRBJ02-03	0	509	47	0	0	0	0	0	0	0
CASSSSSGADTQYF	TCRBV07-09	TCRBJ02-03	17	86	59	29	14	65	78	83	85	39
CASSMTEGRYNSPLHF	TCRBV19-01	TCRBJ01-06	86	58	0	19	0	174	34	74	98	12
CASSQEVVRYEQYF	TCRBV04-02	TCRBJ02-07	82	125	58	0	128	46	60	0	56	0
CASSSWRAEGYTF	TCRBV07-02	TCRBJ01-02	21	21	3	65	50	96	18	75	167	38
CASSLWGTSQSSGYNEQFF	TCRBV11-01	TCRBJ02-01	65	84	20	26	61	95	84	36	44	39
CASSQTRGVTEAFF	TCRBV04-01	TCRBJ01-01	0	157	29	14	118	106	44	51	14	20
CASSQPDRVGSSGNTIYF	TCRBV05-04	TCRBJ01-03	0	155	0	21	0	86	143	66	74	8
CSGLRGFDTEAFF	TCRBV29-01	TCRBJ01-01	37	81	44	39	63	25	28	75	125	35
CACTGSGNTIYF	TCRBV07-09	TCRBJ01-03	40	74	92	53	0	161	0	15	117	0
CASSRTDVVEKLFF	TCRBV05-06	TCRBJ01-04	0	511	40	0	0	0	0	0	0	0
CASGQGYYLFF	TCRBV11-03	TCRBJ02-01	0	6	0	0	9	9	6	29	395	97
CASSPRGTMDEQYF	TCRBV09-01	TCRBJ02-07	65	133	113	45	77	22	0	39	41	16
CASSPTGGDNYGYTF	TCRBV05-01	TCRBJ01-02	338	0	0	76	29	19	31	15	26	16
CASSSLGTGEDGYTF	TCRBV28-01	TCRBJ01-02	0	137	72	37	86	54	0	68	69	27
CASGVGDPTNTEAFF	TCRBV12-05	TCRBJ01-01	86	76	78	0	82	37	47	43	81	20
CASSRGDYGYTF	TCRBV05-06	TCRBJ01-02	267	15	33	0	39	62	90	0	28	15
CASQDTTYEQYF	TCRBV28-01	TCRBJ02-07	0	511	32	5	0	0	0	0	0	0
CASSPNYYEQYF	TCRBV10-02	TCRBJ02-07	36	19	67	30	94	63	49	92	76	22
CASN*DDEQFF	TCRBV05-03	TCRBJ02-01	0	0	97	68	14	56	122	92	73	24
CASSFMGSSGNTIYF	TCRBV19-01	TCRBJ01-03	0	117	61	0	0	345	22	0	0	0
CAIPNRGTGTDTQYF	TCRBV12-01	TCRBJ02-03	0	74	152	53	86	33	54	16	65	12
CASRARDRGGNSPLHF	TCRBV05-04	TCRBJ01-06	87	0	34	45	91	57	49	35	147	0
CASLNDETLGGYTF	TCRBV06-06	TCRBJ01-02	0	104	354	21	0	32	8	26	0	0
CASSMWGSNQPQHF	TCRBV19-01	TCRBJ01-05	90	93	119	71	61	21	42	0	42	6
CASSLVTGFANEKLFF	TCRBV07-09	TCRBJ01-04	75	50	103	14	23	24	0	0	239	17
CASRFGGVNTEAFF	TCRBV05-01	TCRBJ01-01	14	57	46	41	60	169	50	0	62	45
CASSVNTWNTIYF	TCRBV09-01	TCRBJ01-03	0	56	90	54	143	76	47	27	51	0
CASSPRGGSEAFF	TCRBV07-03	TCRBJ01-01	58	44	67	59	77	55	20	63	100	0
CASSYVSGNTIYF	TCRBV06-06	TCRBJ01-03	0	0	0	9	271	65	149	49	0	0
CASSLGDSREAEAFF	TCRBV05-01	TCRBJ01-01	59	0	0	6	0	7	46	25	237	163
CASSTPAPSGRAFF	TCRBV28-01	TCRBJ01-01	0	11	0	0	10	0	0	40	426	56
CASSRQGANYGYTF	TCRBV06-06	TCRBJ01-02	61	13	143	28	75	0	114	109	0	0
CASSQEYGRLNTEAFF	TCRBV04-01	TCRBJ01-01	0	23	123	45	138	29	52	61	41	30
CASSLEGSGRAWETQYF	TCRBV05-06	TCRBJ02-05	129	31	67	35	29	60	98	76	7	9
CASSFAGVTRGKLFF	TCRBV05-06	TCRBJ01-04	0	31	0	4	18	239	27	0	202	20
CASSGQGATGELFF	TCRBV10-01	TCRBJ02-02	115	25	0	6	0	33	0	47	231	83
CASSPRGQGALTEAFF	TCRBV07-08	TCRBJ01-01	14	33	65	37	41	69	100	24	118	39
CSVSQHLEETQYF	TCRBV29-01	TCRBJ02-05	2	18	62	110	90	69	28	33	66	62
CASTGSYGYTF	TCRBV06-06	TCRBJ01-02	80	0	57	17	73	178	60	55	0	19
CASSPPGQAEQYF	TCRBV19-01	TCRBJ02-07	30	140	0	31	53	4	99	34	115	33
CASTTRRGMNTEAFF	TCRBV28-01	TCRBJ01-01	142	40	69	41	73	96	44	23	11	0
CATRTTGNIQYF	TCRBV27-01	TCRBJ02-04	0	64	0	30	53	5	53	112	182	40
CASSFQGRNTEAFF	TCRBV28-01	TCRBJ01-01	94	84	22	12	55	35	0	84	152	0
CASSESGFGYTF	TCRBV25-01	TCRBJ01-02	111	68	87	36	87	20	0	12	74	42
CASRVPPRGTGAADEKLFF	TCRBV28-01	TCRBJ01-04	0	76	140	7	119	112	4	0	79	0
CASSIRARGGYTF	TCRBV19-01	TCRBJ01-02	27	10	0	39	27	27	145	69	165	28
CASSEGLNIYEQYF	TCRBV13-01	TCRBJ02-07	8	51	94	56	31	83	67	64	62	21
CASSQGGEAFF	TCRBV04-01	TCRBJ01-01	110	114	183	20	95	0	0	0	0	14
CASSENGGGTGNLF	TCRBV02-01	TCRBJ01-01	69	73	103	36	36	0	97	46	56	20
CASSVGSWGDTQYF	TCRBV06-01	TCRBJ02-03	155	35	42	16	24	63	36	41	79	44
CASSFNRDTEAFF	TCRBV05-01	TCRBJ01-01	105	112	83	77	39	3	23	53	26	13
CASSETRKLFF	TCRBV28-01	TCRBJ01-04	0	0	0	17	63	0	109	77	254	14
CASSDLVGGAAYEQYF	TCRBV07-02	TCRBJ02-07	34	58	11	46	47	58	0	83	131	66
CASSPRLGPGTGELFF	TCRBV05-08	TCRBJ02-02	69	34	81	53	9	0	99	9	173	6
CASSLVVGYGYTF	TCRBV02-01	TCRBJ01-02	75	115	29	39	86	31	64	64	0	28
CASSSGTTSYEQYF	TCRBV06-01	TCRBJ02-07	39	33	51	21	0	113	29	79	136	30
CASSHILPGELFF	TCRBV04-01	TCRBJ02-02	94	63	48	44	153	46	19	0	64	0
CASSSDNRTEAFF	TCRBV09-01	TCRBJ01-01	32	57	76	32	88	94	43	7	30	70
CASSLVPELNYGYTF	TCRBV27-01	TCRBJ01-02	28	62	68	78	69	42	38	55	71	17
CATSRVRTGGGDTEAFF	TCRBV15-01	TCRBJ01-01	99	59	116	40	29	85	3	37	43	16
CASSHGAEDYGYTF	TCRBV11-03	TCRBJ01-02	83	128	57	2	27	27	73	16	43	71
CASSLQGIGEKLFF	TCRBV06-05	TCRBJ01-04	42	0	39	17	97	169	65	0	98	0
CASSQEGGRRLGQATYGYTF	TCRBV04-01	TCRBJ01-02	89	82	123	22	62	57	0	28	43	21
CASTEGGAGNTIYF	TCRBV02-01	TCRBJ01-03	0	0	0	7	45	186	50	62	154	23
CASSLSGPATNEKLFF	TCRBV07-03	TCRBJ01-04	0	100	112	0	124	79	55	35	5	15
CASSEGSYGYTF	TCRBV06-01	TCRBJ01-02	31	54	91	102	91	37	0	49	28	42
CASSAGQYTFF	TCRBV19-01	TCRBJ01-01	44	0	0	0	0	138	41	0	302	0
CATAGTSGGPYEQYF	TCRBV07-09	TCRBJ02-07	118	93	80	62	83	24	15	0	50	0
CASSPRNEQYF	TCRBV06-06	TCRBJ02-07	0	283	156	27	58	0	0	0	0	0
CASSQDPRGRTYGYTF	TCRBV04-01	TCRBJ01-02	67	82	82	45	65	67	0	40	75	0
CASSEDR*NQPQHF	TCRBV21-01	TCRBJ01-05	95	29	54	25	141	95	31	52	0	0
CASSQDSTTGPPLHF	TCRBV04-01	TCRBJ01-06	53	44	45	106	0	22	0	50	150	52
CASSYGQNQPQHF	TCRBV06-05	TCRBJ01-05	103	37	48	58	37	56	66	32	39	46
CASSLAWGTGNTIYF	TCRBV05-06	TCRBJ01-03	89	0	48	15	73	104	145	0	47	0
CASSILPSGTDTQYF	TCRBV19-01	TCRBJ02-03	25	11	54	43	123	20	23	43	155	24
CASSTTSGRANEQFF	TCRBV21-01	TCRBJ02-01	89	144	15	27	67	76	63	6	21	13
CASSLAGSGNQPQHF	TCRBV05-01	TCRBJ01-05	43	72	98	44	25	81	0	19	95	44
CAISLNPGQGNSPLHF	TCRBV10-03	TCRBJ01-06	30	109	95	43	0	0	0	85	138	21
CASNTKGRPYGYTF	TCRBV06-01	TCRBJ01-02	63	83	42	58	92	49	9	93	21	10
CASSQVPGNEQYF	TCRBV04-01	TCRBJ02-07	88	24	33	27	48	19	115	124	12	30
CASRRGAGWYEQYF	TCRBV06-01	TCRBJ02-07	0	41	28	70	58	108	70	26	87	32
CASSFTYNEQFF	TCRBV05-08	TCRBJ02-01	156	0	57	0	81	0	0	96	120	10
CASGRAGADEQYF	TCRBV10-02	TCRBJ02-07	145	54	71	34	40	52	0	0	78	45
CASSLSGGPRGPQHF	TCRBV27-01	TCRBJ01-05	51	43	21	49	36	56	56	37	132	38
CASSLGNTEAFF	TCRBV05-01	TCRBJ01-01	126	58	21	34	0	96	43	65	50	26
CASSLRGTGGAYQPQHF	TCRBV19-01	TCRBJ01-05	54	107	19	5	35	33	0	28	187	50
CASRTGVNTEAFF	TCRBV05-01	TCRBJ01-01	88	20	83	13	60	20	71	21	86	56
CASSVGAAISSGNTIYF	TCRBV09-01	TCRBJ01-03	199	116	43	50	31	44	12	0	0	23
CASTLREDDEQYF	TCRBV19-01	TCRBJ02-07	34	46	0	18	116	76	0	73	155	0
CGVIGDTEAFF	TCRBV28-01	TCRBJ01-01	0	431	69	18	0	0	0	0	0	0
CASSSPGQRNQPQHF	TCRBV28-01	TCRBJ01-05	35	29	167	55	70	0	21	33	88	20
CASRSRGAGNTIYF	TCRBV19-01	TCRBJ01-03	0	283	83	0	139	0	0	0	0	12
CASSQILTGANVLTF	TCRBV05-06	TCRBJ02-06	0	517	0	0	0	0	0	0	0	0
CASSLSGNGELFF	TCRBV05-01	TCRBJ02-02	11	77	146	25	67	45	26	24	94	2
CASREGWTGITEAFF	TCRBV02-01	TCRBJ01-01	59	65	35	85	163	7	0	10	65	27
CATSSIRSTNEKLFF	TCRBV15-01	TCRBJ01-04	16	64	106	0	144	49	16	0	110	11
CASSPTSNPETQYF	TCRBV18-01	TCRBJ02-05	39	77	49	36	95	10	55	23	104	27
CASSLRRREGPAEQFF	TCRBV07-09	TCRBJ02-01	81	56	73	38	59	79	20	15	68	26
CASSLGLADSYEQYF	TCRBV05-04	TCRBJ02-07	0	488	0	0	0	27	0	0	0	0
CASSPIQGQTNYGYTF	TCRBV18-01	TCRBJ01-02	87	142	103	53	39	13	38	0	33	6
CASSEVSGNTIYF	TCRBV28-01	TCRBJ01-03	26	47	95	60	82	40	43	77	44	0
CASSLTIGHSTGELFF	TCRBV27-01	TCRBJ02-02	78	86	2	71	22	11	18	21	169	35
CASSV*QGINEKLFF	TCRBV02-01	TCRBJ01-04	27	75	17	17	61	67	0	31	202	16
CASSQAGRTGELFF	TCRBV16-01	TCRBJ02-02	26	137	148	0	41	0	0	0	148	12
CAISQTGSYGYTF	TCRBV10-03	TCRBJ01-02	41	135	74	60	26	22	57	51	46	0
CASSLGVREIGSRGYTF	TCRBV05-04	TCRBJ01-02	119	64	45	19	20	17	99	41	70	18
CASSLAFGATWDTGELFF	TCRBV07-09	TCRBJ02-02	98	34	24	20	0	58	59	70	110	38
CATSRVAGGPDEQYF	TCRBV15-01	TCRBJ02-07	34	85	19	22	125	42	38	40	72	33
CASSISDGNTEAFF	TCRBV06-05	TCRBJ01-01	158	0	39	17	111	0	46	104	0	35
CASRSVLGNTIYF	TCRBV12-02	TCRBJ01-03	99	0	0	44	55	106	92	114	0	0
CASVFAGGYPEAFF	TCRBV02-01	TCRBJ01-01	75	18	88	8	52	123	43	69	20	14
CASKASGRYNEQFF	TCRBV27-01	TCRBJ02-01	48	0	0	0	160	101	31	69	53	47
CASSLAGQAREKLFF	TCRBV07-09	TCRBJ01-04	0	24	53	18	65	54	14	4	277	0
CASSDSRD*RESNEQYF	TCRBV06-04	TCRBJ02-07	90	119	100	15	18	46	0	33	74	14
CASSPRPGSSYEQYF	TCRBV19-01	TCRBJ02-07	76	207	39	16	0	0	0	129	18	23
CSVVQTNTEAFF	TCRBV29-01	TCRBJ01-01	90	98	46	56	111	37	28	41	0	0
CASSQGASQPQHF	TCRBV19-01	TCRBJ01-05	0	64	156	11	111	11	69	0	59	26
CASKRDRGNSPLHF	TCRBV19-01	TCRBJ01-06	27	127	105	16	26	12	27	108	24	35
CASSRAQGFSYEQYF	TCRBV06-06	TCRBJ02-07	132	127	0	12	38	9	81	59	11	37
CASSPSGDTQYF	TCRBV18-01	TCRBJ02-03	15	135	22	0	146	40	15	62	48	23
CASSLIGSSYEQYF	TCRBV05-01	TCRBJ02-07	77	0	49	84	128	11	21	26	58	51
CSARGFYEQYF	TCRBV20-01	TCRBJ02-07	96	88	64	58	18	36	21	26	44	53
CATQTGGTYGYTF	TCRBV15-01	TCRBJ01-02	67	98	26	9	128	42	15	42	38	38
CATRASQRSVYEQYF	TCRBV19-01	TCRBJ02-07	0	25	69	33	46	16	44	37	215	17
CASRAGQGYGYTF	TCRBV06-01	TCRBJ01-02	55	29	96	5	34	106	25	23	102	27
CASSPSGQYNQPQHF	TCRBV28-01	TCRBJ01-05	0	94	112	20	83	0	16	104	72	0
CAWSVGPTEPGSDGYTF	TCRBV30-01	TCRBJ01-02	28	5	70	122	72	56	6	24	35	83
CASSLGIQVREAFF	TCRBV28-01	TCRBJ01-01	17	131	75	9	0	122	42	78	11	16
CASSLLAGATYEQYF	TCRBV28-01	TCRBJ02-07	0	483	11	7	0	0	0	0	0	0
CASSSTGTSYNEQFF	TCRBV07-07	TCRBJ02-01	103	32	49	48	71	98	43	18	34	4
CASSIVEGAANTGELFF	TCRBV19-01	TCRBJ02-02	0	62	46	9	27	204	68	58	21	5
CASSPGLADVSGELFF	TCRBV09-01	TCRBJ02-02	14	0	33	40	0	28	103	122	84	75
CASRKQGYEQYF	TCRBV11-02	TCRBJ02-07	65	37	71	42	47	31	82	14	79	31
CASSLSPENTEAFF	TCRBV18-01	TCRBJ01-01	19	51	63	17	65	52	135	90	0	6
CASSAEAASTDTQYF	TCRBV09-01	TCRBJ02-03	70	62	124	45	64	15	46	17	33	22
CARSLKTSGRARKQYF	TCRBV07-05	TCRBJ02-07	63	37	28	20	0	169	31	95	31	23
CASTENISYNEQFF	TCRBV02-01	TCRBJ02-01	69	125	74	25	25	0	42	55	34	48
CASSYSRQTYTEAFF	TCRBV06-05	TCRBJ01-01	117	26	67	34	66	25	0	0	85	77
CASTESSTEAFF	TCRBV28-01	TCRBJ01-01	0	0	49	15	40	22	0	97	218	55
CASSPDRGLEAFF	TCRBV02-01	TCRBJ01-01	0	81	79	44	75	22	111	7	44	33
CASSMGQGAGDTQYF	TCRBV19-01	TCRBJ02-03	103	8	60	5	34	72	63	71	80	0
CASSLGAGFSQETQYF	TCRBV27-01	TCRBJ02-05	0	475	15	2	0	0	0	0	3	0
CASSL*REVLTDTQYF	TCRBV04-01	TCRBJ02-03	24	42	38	26	59	108	11	117	55	15
CASSIDG*REFLETQYF	TCRBV19-01	TCRBJ02-05	0	466	12	4	5	0	7	0	0	0
CASSQEGTEMGPF	TCRBV04-01	TCRBJ01-02	54	0	57	35	66	59	40	60	101	22
CASSFRDRGTGELFF	TCRBV05-06	TCRBJ02-02	104	52	63	52	0	27	6	104	68	18
CASSEMRSVAFF	TCRBV06-01	TCRBJ01-01	0	0	0	0	108	213	93	79	0	0
CASSYHALNTEAFF	TCRBV06-05	TCRBJ01-01	118	76	100	42	0	87	0	12	27	31
CATSRDNRGFGEQYF	TCRBV15-01	TCRBJ02-07	34	115	39	22	42	55	47	20	100	19
CASTGNTEAFF	TCRBV28-01	TCRBJ01-01	0	393	44	0	0	0	0	55	0	0
CAISPAGNQPQHF	TCRBV10-03	TCRBJ01-05	99	89	47	0	0	38	0	81	123	15
CAIIFSGVYNEQFF	TCRBV10-03	TCRBJ02-01	51	39	0	4	0	0	3	23	323	49
CATSRAGVLPAF	TCRBV15-01	TCRBJ02-06	0	381	2	30	13	66	0	0	0	0
CASSEDGRNEKLFF	TCRBV06-05	TCRBJ01-04	76	108	229	28	0	32	0	0	0	18
CAWKRVDMNTEAFF	TCRBV30-01	TCRBJ01-01	40	87	89	129	88	0	13	0	45	0
CASSSTLTNEKLFF	TCRBV27-01	TCRBJ01-04	103	114	62	5	40	82	10	35	23	17
CASSLMAYEQYF	TCRBV11-03	TCRBJ02-07	102	58	40	60	70	24	9	44	66	18
CASSFWQGLVGSSYEQYF	TCRBV05-06	TCRBJ02-07	0	126	75	54	59	0	2	47	64	63
CASSEGLRAIQYF	TCRBV25-01	TCRBJ02-04	117	21	53	22	24	42	44	61	82	24
CASSLDPPRQVPYEQYF	TCRBV05-04	TCRBJ02-07	37	38	106	32	33	103	40	35	28	38
CASRTTRGHTEAFF	TCRBV19-01	TCRBJ01-01	216	58	80	0	0	0	25	0	105	5
CASSNGQVTNYGYTF	TCRBV19-01	TCRBJ01-02	61	16	12	9	33	36	86	77	141	18
CASSLIFRGAGEKLFF	TCRBV05-08	TCRBJ01-04	0	0	0	8	106	246	68	61	0	0
CASSAIAGGDYEQYF	TCRBV05-01	TCRBJ02-07	0	27	20	77	108	47	34	50	120	6
CASSLSGGAYGYTF	TCRBV05-01	TCRBJ01-02	34	141	76	21	2	18	47	60	40	50
CASTLILSPPEAFF	TCRBV02-01	TCRBJ01-01	88	19	27	25	74	0	32	56	129	39
CASSLVVGLAANEQFF	TCRBV07-08	TCRBJ02-01	17	66	42	91	67	29	16	54	87	19
CASSDRPGNTIYF	TCRBV06-01	TCRBJ01-03	354	67	67	0	0	0	0	0	0	0
CASSFEPTYEQYF	TCRBV07-06	TCRBJ02-07	52	214	85	46	54	37	0	0	0	0
CASRGGVGTEAFF	TCRBV02-01	TCRBJ01-01	48	62	26	24	91	72	0	127	20	17
CASRRTGTENEKLFF	TCRBV05-08	TCRBJ01-04	61	0	0	16	0	107	182	6	87	28
CASSLSSGNTIYF	TCRBV06-05	TCRBJ01-03	0	55	162	0	84	0	11	101	41	33
CASSLVAGGDTEAFF	TCRBV05-01	TCRBJ01-01	46	40	62	78	38	43	79	0	75	25
CASSPQVDQPQHF	TCRBV18-01	TCRBJ01-05	43	91	70	29	169	23	33	0	0	28
CASSRGTGSYNEQFF	TCRBV07-06	TCRBJ02-01	99	41	57	15	49	117	25	18	65	0
CASSYPGQLNTEAFF	TCRBV28-01	TCRBJ01-01	40	0	49	12	62	32	111	70	83	27
CASSFKQGTEAFF	TCRBV09-01	TCRBJ01-01	99	16	55	26	50	117	0	71	52	0
CASSLIGQKANEQFF	TCRBV05-04	TCRBJ02-01	38	43	30	60	59	78	30	56	53	38
CASSKENTGELFF	TCRBV05-04	TCRBJ02-02	0	118	0	113	73	115	63	0	0	3
CASSLSGSSRTEAFF	TCRBV06-05	TCRBJ01-01	0	44	19	31	14	70	125	99	58	24
CASRPGLSNTEAFF	TCRBV04-01	TCRBJ01-01	106	26	66	45	0	0	46	76	45	73
CAWSRTQGPQHF	TCRBV30-01	TCRBJ01-05	57	52	79	59	45	11	12	27	18	123
CASSLASDRNEQFF	TCRBV07-09	TCRBJ02-01	0	0	0	5	0	0	0	14	374	90
CASSQREGQLSEQYF	TCRBV05-01	TCRBJ02-07	101	101	66	16	13	28	24	42	41	51
CASSPDRGGNTIYF	TCRBV18-01	TCRBJ01-03	29	0	48	16	141	238	0	0	0	10
CASSLQGGNTIYF	TCRBV04-01	TCRBJ01-03	0	0	78	54	95	0	0	31	166	58
CASRSGGAINEQFF	TCRBV19-01	TCRBJ02-01	70	80	96	23	66	0	12	108	16	10
CAWSVRDKNQPQHF	TCRBV30-01	TCRBJ01-05	16	11	51	32	103	91	55	38	0	84
CASSH*LAGQQETQYF	TCRBV04-02	TCRBJ02-05	58	48	85	43	67	41	0	23	73	43
CASSHPAGQETEAFF	TCRBV07-09	TCRBJ01-01	0	69	130	13	12	91	36	54	67	8
CASGGMGNTIYF	TCRBV02-01	TCRBJ01-03	0	57	44	0	67	0	209	0	81	22
CASTHKRGAYNEQFF	TCRBV19-01	TCRBJ02-01	0	0	0	0	401	79	0	0	0	0
CASSMVTGARNSPLHF	TCRBV05-01	TCRBJ01-06	30	63	45	64	0	73	26	54	64	61
CASSDG*RE*KPHNEQFF	TCRBV06-04	TCRBJ02-01	26	73	68	79	3	60	38	34	86	13
CASTGWRQPQHF	TCRBV19-01	TCRBJ01-05	102	52	100	0	0	64	64	0	97	0
CASSRTRTAGNTIYF	TCRBV19-01	TCRBJ01-03	61	117	89	12	0	22	78	100	0	0
CASSGDRDQRNTIYF	TCRBV09-01	TCRBJ01-03	20	110	59	0	108	19	60	25	38	40
CASRSADRWTCGGNTIYF	TCRBV12-02	TCRBJ01-03	109	0	0	32	47	283	0	0	0	7
CASSPGQGAEKLFF	TCRBV07-09	TCRBJ01-04	0	60	111	0	46	0	48	60	65	87
CASSQWTGGLIYGYTF	TCRBV05-08	TCRBJ01-02	90	101	69	25	34	19	22	44	48	24
CASSQGTYGDTQYF	TCRBV27-01	TCRBJ02-03	124	83	39	36	41	28	34	8	40	43
CAWSVQARIMNTEAFF	TCRBV30-01	TCRBJ01-01	56	45	60	0	73	65	57	0	52	68
CASSLSGSANSALHF	TCRBV06-05	TCRBJ01-06	37	49	108	11	17	107	62	42	32	11
CASSIEVISGVGQPQHF	TCRBV19-01	TCRBJ01-05	35	40	0	9	116	50	145	16	59	6
CASTSKMGAENTEAFF	TCRBV19-01	TCRBJ01-01	257	36	0	0	0	19	0	36	121	6
CASSIDQVGSGANVLTF	TCRBV19-01	TCRBJ02-06	0	0	0	10	0	218	123	112	0	12
CASSPPTGPAGNTIYF	TCRBV18-01	TCRBJ01-03	73	122	0	16	43	19	117	0	78	7
CASSSPPIAGVGETQYF	TCRBV27-01	TCRBJ02-05	84	32	40	22	38	33	40	12	132	42
CASSMWQGAPEAFF	TCRBV19-01	TCRBJ01-01	0	90	132	0	52	0	24	36	129	12
CASTKGTGHSGANVLTF	TCRBV05-04	TCRBJ02-06	86	0	93	12	28	66	52	32	106	0
CASSPFETRSSGNTIYF	TCRBV18-01	TCRBJ01-03	19	0	0	2	34	0	175	126	102	15
CASSRGDRDYGYTF	TCRBV05-04	TCRBJ01-02	0	0	0	0	26	29	119	58	183	58
CASSGGQGNTIYF	TCRBV07-08	TCRBJ01-03	0	25	67	0	60	32	0	0	257	32
CASSESASSEAFF	TCRBV10-01	TCRBJ01-01	0	201	35	60	62	100	0	0	0	14
CASRHIRGQGNEKLFF	TCRBV11-02	TCRBJ01-04	84	0	0	20	121	73	20	10	142	2
CASSPGTGVNSPLHF	TCRBV18-01	TCRBJ01-06	53	41	103	49	19	23	153	23	0	7
CASSHRRIPEAFF	TCRBV11-03	TCRBJ01-01	37	0	20	0	193	165	51	0	5	0
CASSKVEITEAFF	TCRBV21-01	TCRBJ01-01	31	44	66	18	23	196	0	0	13	80
CAISPSTRPYNEQFF	TCRBV10-03	TCRBJ02-01	31	106	111	36	0	47	39	15	76	9
CASSSSINTEAFF	TCRBV06-05	TCRBJ01-01	23	96	54	9	46	15	67	88	52	20
CASSLGGNTGELFF	TCRBV05-04	TCRBJ02-02	0	90	0	8	123	84	58	16	90	0
CASRPGTHSYEQYF	TCRBV06-05	TCRBJ02-07	25	13	30	39	104	57	23	63	70	45
CASSSDGRGTEAFF	TCRBV13-01	TCRBJ01-01	53	105	91	45	41	0	64	24	15	31
CASSYGQGGSGNTIYF	TCRBV05-04	TCRBJ01-03	0	0	120	51	95	73	0	109	0	21
CASSRTVLYTNTEAFF	TCRBV18-01	TCRBJ01-01	62	0	31	31	4	36	19	153	133	0
CASSLGLVRADTQYF	TCRBV05-04	TCRBJ02-03	127	97	42	28	16	15	58	30	35	21
CASSLAGQGDAEAFF	TCRBV05-06	TCRBJ01-01	24	36	108	27	39	52	58	0	90	35
CASGEGVGNTIYF	TCRBV06-01	TCRBJ01-03	46	68	46	19	0	103	0	0	184	3
CASSLSGTGNEQFF	TCRBV07-06	TCRBJ02-01	46	108	71	17	57	54	47	22	45	2
CASSPPGQAEKLFF	TCRBV18-01	TCRBJ01-04	95	90	0	22	56	197	0	0	0	8
CASSLGGDSTDTQYF	TCRBV07-09	TCRBJ02-03	49	53	22	62	21	68	53	80	46	14
CASSFLGLNDSPLHF	TCRBV28-01	TCRBJ01-06	81	10	35	58	109	0	30	0	99	46
CASSWDPLSRGNTIYF	TCRBV05-01	TCRBJ01-03	180	0	35	12	65	32	101	22	0	21
CATTSDVDTEAFF	TCRBV19-01	TCRBJ01-01	19	0	100	9	0	61	52	44	177	6
CASTSNTEAFF	TCRBV28-01	TCRBJ01-01	0	52	0	30	118	196	23	0	25	24
CASTMRANTEAFF	TCRBV11-03	TCRBJ01-01	44	19	4	21	70	103	27	39	74	66
CAWEEDTQYF	TCRBV30-01	TCRBJ02-03	0	380	26	35	11	4	0	0	0	11
CASSTGILSYEQYF	TCRBV05-05	TCRBJ02-07	87	17	112	16	92	42	20	32	49	0
CASSPPDNYEQYF	TCRBV18-01	TCRBJ02-07	12	50	132	11	40	67	0	46	87	21
CACNLDSSNQPQHF	TCRBV02-01	TCRBJ01-05	91	13	37	31	109	0	21	0	98	66
CASSFDSGASNEQFF	TCRBV06-04	TCRBJ02-01	83	36	53	14	88	21	106	15	34	16
CASSLAGQNTEAFF	TCRBV11-02	TCRBJ01-01	34	155	20	23	28	50	35	28	20	72
CASSVDTRSEAFF	TCRBV09-01	TCRBJ01-01	70	12	46	74	65	36	47	63	39	13
CSVDETSVGNEQFF	TCRBV29-01	TCRBJ02-01	65	10	49	35	25	32	36	52	142	19
CARLATDIQQPQHF	TCRBV06-04	TCRBJ01-05	151	0	56	13	21	45	8	69	76	26
CASSLGYGSYEQFF	TCRBV11-02	TCRBJ02-01	23	79	32	9	42	46	153	15	48	18
CASSQTSGGPDTQYF	TCRBV05-01	TCRBJ02-03	56	33	39	36	16	61	96	53	63	12
CASSIGGTGSETQYF	TCRBV19-01	TCRBJ02-05	55	38	37	9	51	86	91	21	69	7
CASSPGGGTHEKLFF	TCRBV05-01	TCRBJ01-04	81	34	32	18	24	98	0	15	162	0
CATSRGTAEAFF	TCRBV15-01	TCRBJ01-01	26	59	98	52	11	19	66	37	57	39
CASSLEGGSNSPLHF	TCRBV05-08	TCRBJ01-06	101	130	22	32	45	0	67	0	53	13
CASSIGRGGGNQPQHF	TCRBV19-01	TCRBJ01-05	40	0	64	41	193	100	14	9	0	2
CASRADREFSGNTIYF	TCRBV06-06	TCRBJ01-03	0	0	78	0	62	34	88	141	59	0
CASSRPRAGNQPQHF	TCRBV19-01	TCRBJ01-05	0	81	154	8	0	50	0	0	157	12
CASSPLSDNYEQYF	TCRBV06-01	TCRBJ02-07	61	0	49	20	63	75	14	20	116	44
CASSLAWRLNTEAFF	TCRBV05-05	TCRBJ01-01	50	0	79	0	0	109	148	44	14	18
CASSLRGQPNTGELFF	TCRBV05-01	TCRBJ02-02	61	102	86	41	17	51	29	15	44	16
CASSLIAGTNYGYTF	TCRBV07-02	TCRBJ01-02	109	13	18	20	2	60	39	77	86	37
CASSDRPTATNEKLFF	TCRBV07-09	TCRBJ01-04	70	31	14	16	67	60	0	0	193	10
CASSLGLAGTDTQYF	TCRBV05-08	TCRBJ02-03	0	364	10	0	23	64	0	0	0	0
CASSAWGSGDIQYF	TCRBV02-01	TCRBJ02-04	145	0	146	15	40	22	27	23	42	0
CASSFSFYEQYF	TCRBV28-01	TCRBJ02-07	0	441	0	19	0	0	0	0	0	0
CASSFGTSGRLSSYEQYF	TCRBV05-01	TCRBJ02-07	71	30	80	69	16	49	78	9	43	14
CASSMRAGAENEQFF	TCRBV06-04	TCRBJ02-01	18	28	31	18	42	86	106	46	78	6
CASSLGTGTPNSPLHF	TCRBV28-01	TCRBJ01-06	0	355	103	0	0	0	0	0	0	0
CASIRWGEHSGNTIYF	TCRBV19-01	TCRBJ01-03	0	206	0	21	189	0	0	33	0	9
CAIKVARNSPLHF	TCRBV10-03	TCRBJ01-06	175	31	25	20	46	34	42	27	0	58
CASSQEYSGSNQPQHF	TCRBV04-01	TCRBJ01-05	89	140	0	0	97	14	0	26	91	0
CASSLGSPGAGNTIYF	TCRBV07-06	TCRBJ01-03	20	0	109	6	0	106	30	20	118	48
CASSLGLENTGELFF	TCRBV11-03	TCRBJ02-02	35	68	87	26	32	109	50	0	34	16
CASSQDRRVVAFF	TCRBV04-02	TCRBJ01-01	91	0	109	43	6	0	14	0	150	44
CASSLAGGGTEAFF	TCRBV28-01	TCRBJ01-01	107	56	34	9	13	66	86	0	85	0
CASRRGEETQYF	TCRBV05-01	TCRBJ02-05	34	17	53	86	75	80	28	2	61	20
CASSPWPESSGNTIYF	TCRBV05-01	TCRBJ01-03	0	181	105	15	57	0	35	0	43	19
CASSATAGANEQFF	TCRBV07-09	TCRBJ02-01	34	12	110	27	72	28	59	43	58	11
CASSLGGGGYTF	TCRBV05-06	TCRBJ01-02	0	270	85	17	54	28	0	0	0	0
CASSAEQGTGGYGYTF	TCRBV06-01	TCRBJ01-02	66	40	9	59	84	42	16	9	66	62
CATSREGVGYEQYF	TCRBV15-01	TCRBJ02-07	48	154	110	98	24	0	19	0	0	0
CASS*GILATVGGANVLTF	TCRBV06-09	TCRBJ02-06	76	0	32	38	51	47	56	47	72	34
CASSSPGKGYEQYF	TCRBV06-05	TCRBJ02-07	0	372	35	0	0	23	0	0	22	0
CASSYSFGSSGNTIYF	TCRBV06-05	TCRBJ01-03	0	102	36	27	42	128	0	52	46	19
CASSQAGTGDQPQHF	TCRBV28-01	TCRBJ01-05	76	50	51	27	26	56	38	0	126	2
CASSLQGHTEAFF	TCRBV07-06	TCRBJ01-01	63	32	37	24	105	0	61	86	5	39
CASSPGEVLTGELFF	TCRBV19-01	TCRBJ02-02	0	229	61	19	65	0	24	24	12	18
CASRGLANTDTQYF	TCRBV14-01	TCRBJ02-03	30	55	85	17	72	11	57	30	82	12
CASSGGSEQYF	TCRBV09-01	TCRBJ02-07	44	61	95	70	30	49	37	22	27	16
CASSPLSGTEAFF	TCRBV05-06	TCRBJ01-01	194	46	9	32	36	20	29	19	54	12
CASSTPRVSGNTIYF	TCRBV06-05	TCRBJ01-03	111	10	49	34	0	0	13	0	195	39
CAWDRGQLNTEAFF	TCRBV30-01	TCRBJ01-01	30	32	149	0	46	29	69	0	53	43
CASSLITGINYGYTF	TCRBV07-02	TCRBJ01-02	58	53	17	15	60	60	10	16	150	11
CASSLPTGRNQPQHF	TCRBV28-01	TCRBJ01-05	93	33	25	14	28	33	101	61	62	0
CASSLDTAGNTEAFF	TCRBV07-09	TCRBJ01-01	109	98	35	17	7	38	10	47	40	49
CASSLEGEGNTEAFF	TCRBV05-01	TCRBJ01-01	32	23	32	25	0	0	19	80	132	107
CASSPAGGPVYEQFF	TCRBV13-01	TCRBJ02-01	0	411	39	0	0	0	0	0	0	0
CASSFLPGSSYEQYF	TCRBV04-02	TCRBJ02-07	0	42	44	29	28	100	107	15	64	20
CASRESSVGLFF	TCRBV19-01	TCRBJ02-02	343	93	0	0	0	12	0	0	0	0
CASSYVRTGGSYGYTF	TCRBV06-05	TCRBJ01-02	67	43	47	21	39	55	73	33	70	0
CASSWASGTSSSYEQYF	TCRBV05-01	TCRBJ02-07	34	56	17	44	32	108	30	26	66	34
CASSYEGTDTQYF	TCRBV06-05	TCRBJ02-03	11	57	24	55	53	40	45	68	39	55
CASSPGTGRDQPQHF	TCRBV05-01	TCRBJ01-05	64	15	48	22	103	0	53	20	98	23
CASSTWSSYNEQFF	TCRBV02-01	TCRBJ02-01	20	24	7	53	51	81	32	0	137	41
CAWSSPVGGIRGNTIYF	TCRBV30-01	TCRBJ01-03	44	101	17	47	10	34	0	70	97	26
CASRAGLPTGELFF	TCRBV06-05	TCRBJ02-02	0	446	0	0	0	0	0	0	0	0
CASSYEAAYNSPLHF	TCRBV28-01	TCRBJ01-06	64	43	0	16	72	150	0	0	94	7
CASSMFSGNTIYF	TCRBV06-05	TCRBJ01-03	0	0	65	31	119	101	31	0	99	0
CASSLLTTYEQYF	TCRBV11-03	TCRBJ02-07	64	137	81	14	39	0	32	9	52	17
CASSRPQGRYTEAFF	TCRBV04-02	TCRBJ01-01	100	33	57	28	35	0	50	85	0	57
CASSSPTEYEQYF	TCRBV07-09	TCRBJ02-07	0	116	228	9	11	40	20	21	0	0
CASSLFSTGSNTEAFF	TCRBV05-01	TCRBJ01-01	0	24	33	8	66	26	92	98	45	53
CASTDSYGYTF	TCRBV06-06	TCRBJ01-02	30	59	0	0	77	54	10	81	118	15
CASSPGLGNTIYF	TCRBV18-01	TCRBJ01-03	112	121	97	8	0	68	14	9	0	15
CASSQEQLSKAFF	TCRBV04-01	TCRBJ01-01	55	0	59	0	0	54	50	131	58	37
CASSPWELTDTQYF	TCRBV06-05	TCRBJ02-03	0	34	39	15	53	101	47	51	80	23
CASSRRGTIPNYGYTF	TCRBV05-08	TCRBJ01-02	0	0	0	0	0	376	53	14	0	0
CASSFRLIPYEQYF	TCRBV27-01	TCRBJ02-07	0	0	0	0	0	16	0	40	293	94
CASSQDSQGSNQPQHF	TCRBV04-02	TCRBJ01-05	111	33	81	0	41	43	25	33	56	20
CASSQAGGGYNEQFF	TCRBV05-06	TCRBJ02-01	0	394	20	3	0	25	0	0	0	0
CASSLNSGYTF	TCRBV18-01	TCRBJ01-02	0	61	0	7	66	64	42	18	151	33
CASSQEKRSTDTQYF	TCRBV04-01	TCRBJ02-03	19	41	0	32	7	67	54	5	198	19
CAISGSSYEQYF	TCRBV10-03	TCRBJ02-07	32	147	8	9	128	87	31	0	0	0
CASPEGGGNQPQHF	TCRBV10-01	TCRBJ01-05	21	64	55	67	31	40	0	41	86	37
CAISPGLAAGELFF	TCRBV10-03	TCRBJ02-02	145	104	17	24	0	0	151	0	0	0
CAISVAAYEQYF	TCRBV10-03	TCRBJ02-07	128	68	0	6	32	65	70	32	32	8
CASSLEVSYEQYF	TCRBV07-02	TCRBJ02-07	17	58	124	0	16	17	47	23	89	50
CASSGRDQ*ANYGYTF	TCRBV11-03	TCRBJ01-02	54	39	29	8	50	56	44	40	98	23
CASSREGQGSTEAFF	TCRBV04-01	TCRBJ01-01	70	89	47	56	39	54	30	43	0	13
CASSTPWDRGLPCEQYF	TCRBV21-01	TCRBJ02-07	108	90	52	20	62	15	0	0	81	12
CASSLSYEQYF	TCRBV06-01	TCRBJ02-07	59	66	57	36	50	45	62	33	21	11
CASTPRAPHTVNNEQFF	TCRBV07-09	TCRBJ02-01	69	8	28	0	74	51	21	16	114	59
CASTQKGDSPLHF	TCRBV06-01	TCRBJ01-06	0	28	61	33	23	111	41	111	17	13
CASSFLAETQYF	TCRBV05-04	TCRBJ02-05	84	57	61	22	62	0	52	31	52	16
CSVSPGRKDGKLFF	TCRBV29-01	TCRBJ01-04	39	83	52	3	0	114	0	0	113	32
CARTVGYGYTF	TCRBV21-01	TCRBJ01-02	0	65	26	7	80	97	0	12	140	8
CASSFIQGSGGELFF	TCRBV05-01	TCRBJ02-02	54	20	44	2	74	95	24	17	69	36
CASSARGEGTGELFF	TCRBV04-01	TCRBJ02-02	35	62	47	40	48	0	0	29	158	16
CASSIRTLRSHRVNQPQHF	TCRBV19-01	TCRBJ01-05	66	47	0	11	95	0	66	0	140	10
CASSRDRGHEQYF	TCRBV06-05	TCRBJ02-07	0	15	51	37	52	0	51	60	156	12
CASTHEDLNEQFF	TCRBV02-01	TCRBJ02-01	51	65	26	24	62	0	60	36	62	48
CSVEGQGNTEAFF	TCRBV29-01	TCRBJ01-01	30	0	2	65	100	47	77	0	82	31
CASSPTGVRNTEAFF	TCRBV18-01	TCRBJ01-01	14	113	14	14	14	38	9	21	174	23
CASSYSTLYNEQFF	TCRBV06-06	TCRBJ02-01	52	170	22	26	0	52	78	0	34	0
CASSLAGGDGYTF	TCRBV11-02	TCRBJ01-02	26	87	81	24	35	21	50	5	58	46
CASSQGDDGYGYTF	TCRBV18-01	TCRBJ01-02	44	73	0	13	33	45	0	81	132	12
CASSAGQYNTEAFF	TCRBV18-01	TCRBJ01-01	89	46	109	13	7	70	0	14	73	11
CASSLQGASYSGNTIYF	TCRBV05-05	TCRBJ01-03	0	0	0	0	150	132	36	78	36	0
CASSLAVGGKANYGYTF	TCRBV05-06	TCRBJ01-02	35	71	45	72	46	27	23	53	23	37
CSVSGVGDTEAFF	TCRBV29-01	TCRBJ01-01	0	82	57	40	0	0	120	8	66	58
CASSEAGGYNQPQHF	TCRBV06-01	TCRBJ01-05	18	120	60	53	29	64	23	25	0	39
CASSPRGAGELFF	TCRBV19-01	TCRBJ02-02	42	40	93	29	0	46	21	74	80	6
CASSSWDRGGEQYF	TCRBV07-09	TCRBJ02-07	97	62	32	30	23	59	38	26	60	3
CASSFGSSTSEQFF	TCRBV27-01	TCRBJ02-01	53	45	22	3	17	89	45	80	41	35
CASSLGRGDTEAFF	TCRBV28-01	TCRBJ01-01	0	389	0	6	20	15	0	0	0	0
CASSDGGNTIYF	TCRBV10-01	TCRBJ01-03	0	0	29	12	74	137	0	47	100	30
CASSQEVGYSYSGNTIYF	TCRBV14-01	TCRBJ01-03	130	26	70	0	0	33	70	22	70	8
CARSPKDRDRDEKLFF	TCRBV07-05	TCRBJ01-04	0	116	0	0	25	84	34	0	169	0
CASSVRGFNEQFF	TCRBV02-01	TCRBJ02-01	32	31	69	15	103	0	63	60	38	17
CASSLAGGRDTGELFF	TCRBV05-04	TCRBJ02-02	0	343	29	37	19	0	0	0	0	0
CASSTSAGTPSNQPQHF	TCRBV19-01	TCRBJ01-05	50	0	58	10	38	0	19	64	169	20
CASSDGPKNTEAFF	TCRBV05-01	TCRBJ01-01	63	69	63	9	26	0	29	58	75	35
CASSPLVGESTEAFF	TCRBV05-01	TCRBJ01-01	0	0	22	31	53	122	77	28	89	5
CASSDVGPQHF	TCRBV02-01	TCRBJ01-05	28	122	19	26	46	23	50	60	53	0
CASSARGGRQSGNTIYF	TCRBV13-01	TCRBJ01-03	55	0	0	13	46	46	6	0	198	63
CASSKGNVAGTRTTTQYF	TCRBV21-01	TCRBJ02-03	41	38	96	21	63	41	4	27	96	0
CATSTKATGELFF	TCRBV15-01	TCRBJ02-02	37	0	38	2	0	27	52	0	200	71
CASSSETGSGNTIYF	TCRBV05-08	TCRBJ01-03	0	66	70	12	170	108	0	0	0	0
CASSEMTGGRFQFF	TCRBV02-01	TCRBJ01-04	94	0	0	63	79	0	36	84	55	15
CASSDSKLNEQFF	TCRBV06-04	TCRBJ02-01	96	0	65	56	6	43	46	36	45	33
CASSLATLGLGPQHF	TCRBV07-02	TCRBJ01-05	39	106	18	16	41	27	19	61	87	12
CASSQDIGWTNEQFF	TCRBV04-01	TCRBJ02-01	91	53	20	13	48	0	42	26	96	36
CASSADISGEKLFF	TCRBV09-01	TCRBJ01-04	6	56	25	58	72	49	73	64	7	15
CASSLGGGVYEQYF	TCRBV11-02	TCRBJ02-07	0	30	27	53	37	51	47	51	109	20
CASSQDLGAGVGEQYF	TCRBV04-01	TCRBJ02-07	0	0	116	57	151	91	0	0	0	10
CASSLLDREIGNTIYF	TCRBV07-02	TCRBJ01-03	81	72	39	8	69	36	45	15	15	44
CASSEALGQGVYTGELFF	TCRBV06-01	TCRBJ02-02	29	34	67	6	69	58	67	62	27	5
CATSIGLAGGNEQFF	TCRBV15-01	TCRBJ02-01	18	44	60	41	15	39	78	42	57	30
CASSLAGGPQEQFF	TCRBV05-01	TCRBJ02-01	10	30	68	34	89	87	36	22	34	13
CASRGKPEAFF	TCRBV28-01	TCRBJ01-01	109	0	0	0	0	0	41	46	207	20
CASTSWGSARNTEAFF	TCRBV28-01	TCRBJ01-01	29	66	59	18	49	0	108	13	68	13
CAIPTGTGAPGELFF	TCRBV10-03	TCRBJ02-02	0	88	9	0	5	0	147	0	166	8
CASSVRPARTEAFF	TCRBV05-04	TCRBJ01-01	44	0	33	83	41	71	45	3	66	36
CASSPGEQFF	TCRBV18-01	TCRBJ02-01	14	0	83	31	53	0	100	58	53	30
CASSYGQVMDQPQHF	TCRBV06-06	TCRBJ01-05	114	33	0	15	25	101	30	0	91	13
CASSVGLGATGELFF	TCRBV09-01	TCRBJ02-02	78	37	27	12	12	22	26	15	147	45
CASSRDRVEKLFF	TCRBV07-09	TCRBJ01-04	0	0	101	13	142	69	36	24	36	0
CASRLGSDTGELFF	TCRBV28-01	TCRBJ02-02	93	0	92	7	26	114	0	85	0	4
CASSLAGSHEQYF	TCRBV05-01	TCRBJ02-07	33	24	94	51	90	0	29	60	22	18
CASSIKQGLGSPLHF	TCRBV21-01	TCRBJ01-06	91	60	0	44	61	30	0	23	77	34
CASSPGTSGGYEQYF	TCRBV28-01	TCRBJ02-07	0	24	68	0	74	14	47	0	142	51
CASSIDLENTEAFF	TCRBV19-01	TCRBJ01-01	0	125	41	0	112	101	0	41	0	0
CASSPPGNSPLHF	TCRBV18-01	TCRBJ01-06	227	0	66	0	45	34	8	19	0	21
CSVTLGTDTQYF	TCRBV29-01	TCRBJ02-03	23	32	91	73	13	19	49	27	91	2
CASRRTGNNEQFF	TCRBV05-04	TCRBJ02-01	66	42	61	7	48	37	31	33	65	30
CASSLEVGAAGELFF	TCRBV07-02	TCRBJ02-02	83	33	21	12	59	63	40	10	88	11
CASSYTPGNEQYF	TCRBV06-05	TCRBJ02-07	28	57	57	23	48	0	60	74	61	12
CATSTDRGRDYNEQFF	TCRBV15-01	TCRBJ02-01	14	61	58	39	36	58	88	33	26	7
CASSEALGHEQYF	TCRBV06-01	TCRBJ02-07	64	26	33	77	0	13	48	86	41	31
CASSVRASNTEAFF	TCRBV09-01	TCRBJ01-01	6	44	39	40	37	42	32	49	116	14
CATLGRGHRGNTEAFF	TCRBV28-01	TCRBJ01-01	0	195	0	10	0	72	25	43	59	15
CASSLLGDSR*DTEAFF	TCRBV05-01	TCRBJ01-01	41	39	66	11	32	45	50	16	53	65
CASSLGMMTGEQYF	TCRBV28-01	TCRBJ02-07	32	115	220	0	0	0	0	0	42	9
CASGSSGDTGELFF	TCRBV06-06	TCRBJ02-02	7	13	62	9	0	64	129	32	102	0
CASSLSGNTNTEAFF	TCRBV06-05	TCRBJ01-01	33	64	33	25	50	71	33	11	89	8
CASSVTVGDTEAFF	TCRBV05-01	TCRBJ01-01	62	89	65	22	21	17	37	59	36	9
CASSIDMGTGGTDTQYF	TCRBV19-01	TCRBJ02-03	71	106	29	6	43	34	20	14	83	11
CASATGMVMFYGYTF	TCRBV28-01	TCRBJ01-02	0	0	20	14	125	116	54	27	37	24
CASSECGP*KGNEQYF	TCRBV10-01	TCRBJ02-07	29	44	51	36	68	17	0	13	150	8
CASSDGEMGYGYTF	TCRBV10-02	TCRBJ01-02	145	0	37	56	75	37	0	0	17	49
CASSPRRTSGGYGTDTQYF	TCRBV04-01	TCRBJ02-03	50	102	118	32	60	0	25	8	19	2
CASSVRAGELFF	TCRBV09-01	TCRBJ02-02	0	387	0	0	5	10	0	0	0	14
CASSSSGGVSYEQYF	TCRBV07-02	TCRBJ02-07	39	67	30	8	47	8	102	20	72	23
CASSVGSNTEAFF	TCRBV19-01	TCRBJ01-01	41	122	0	51	75	77	13	0	0	37
CASSSGQGEDEQYF	TCRBV06-05	TCRBJ02-07	126	91	151	30	0	0	18	0	0	0
CASSLAGAREKLFF	TCRBV05-01	TCRBJ01-04	25	0	181	39	56	62	25	0	0	27
CASCMRGVPNQPQHF	TCRBV10-02	TCRBJ01-05	24	110	118	3	0	67	0	35	51	7
CAWKMGRGNEKLFF	TCRBV30-01	TCRBJ01-04	34	38	65	31	60	58	36	27	66	0
CASSPPRTVNTEAFF	TCRBV27-01	TCRBJ01-01	34	74	38	26	70	21	95	13	18	25
CAIPTDLTGPLSYEQYF	TCRBV19-01	TCRBJ02-07	81	37	18	3	20	61	9	62	85	38
CALSEHYGYTF	TCRBV06-04	TCRBJ01-02	69	133	70	9	41	56	0	23	0	13
CASSARLAGGFNEQFF	TCRBV07-06	TCRBJ02-01	19	54	38	19	70	12	53	101	37	11
CASSPRQAFSGNTIYF	TCRBV07-09	TCRBJ01-03	92	40	27	0	0	40	99	0	95	21
CARASNTGELFF	TCRBV30-01	TCRBJ02-02	67	48	58	27	49	23	34	30	39	36
CASSYGLEPSSQETQYF	TCRBV07-07	TCRBJ02-05	0	358	47	6	0	0	0	0	0	0
CASTRVDDNSPLHF	TCRBV27-01	TCRBJ01-06	54	46	41	46	91	11	12	27	40	43
CASSEETSLSNQPQHF	TCRBV10-02	TCRBJ01-05	231	35	34	9	0	0	35	52	10	5
CASSPPTANEQFF	TCRBV18-01	TCRBJ02-01	0	258	28	37	13	16	0	16	22	20
CASSLLAGGGNTIYF	TCRBV28-01	TCRBJ01-03	0	74	115	8	11	133	0	50	0	19
CASSYSAGELFF	TCRBV06-06	TCRBJ02-02	194	21	32	0	0	97	0	0	47	19
CASSIGRSGYEQYF	TCRBV19-01	TCRBJ02-07	0	0	106	5	39	106	125	0	23	6
*ICGGFKDTQYF	TCRBV21-01	TCRBJ02-03	173	157	74	6	0	0	0	0	0	0
CASSGGTGGYGYTF	TCRBV02-01	TCRBJ01-02	23	93	66	13	67	25	28	47	16	32
CASSWGPAGGAVDGYTF	TCRBV05-06	TCRBJ01-02	68	21	20	27	31	38	92	35	38	39
CASSSGTGYDEQFF	TCRBV06-05	TCRBJ02-01	62	0	113	12	55	20	9	15	103	19
CASSSLAGGRLREQFF	TCRBV05-06	TCRBJ02-01	13	82	44	57	105	50	0	31	16	10
CASSRDRHVGSF	TCRBV05-06	TCRBJ02-07	64	26	77	0	38	41	0	49	20	93
CASSPPGGAETQYF	TCRBV18-01	TCRBJ02-05	20	295	43	4	22	0	9	9	6	0
CASSQAGTGSNQPQHF	TCRBV04-01	TCRBJ01-05	43	32	120	15	22	73	0	24	57	22
CTFSTGSSYEQYF	TCRBV29-01	TCRBJ02-07	39	85	0	33	11	20	70	54	71	25
CASSPGSSYEQYF	TCRBV07-06	TCRBJ02-07	0	102	0	6	0	78	78	17	114	13
CASRFSGEQFF	TCRBV06-05	TCRBJ02-01	218	59	130	0	0	0	0	0	0	0
CASSYSRDQPQHF	TCRBV06-05	TCRBJ01-05	63	0	0	21	23	98	82	14	49	57
CASSQDLGLYEQYF	TCRBV04-01	TCRBJ02-07	0	0	164	53	46	46	85	13	0	0
CASSQNRDTFSYEQYF	TCRBV19-01	TCRBJ02-07	134	97	20	39	52	0	0	41	20	3
CASSINGVSYEQYF	TCRBV19-01	TCRBJ02-07	46	78	20	19	0	106	30	20	87	0
CASGAGQGLRDTIYF	TCRBV18-01	TCRBJ01-03	0	67	0	0	170	96	0	0	73	0
CATGQGAANEKLFF	TCRBV19-01	TCRBJ01-04	0	0	0	0	130	39	134	99	0	4
CASSPPSSGNTIYF	TCRBV18-01	TCRBJ01-03	233	0	0	0	63	43	0	9	58	0
CASIAGQSTDTQYF	TCRBV06-01	TCRBJ02-03	72	36	48	61	30	36	18	58	38	8
CASSSGLFTDTQYF	TCRBV07-03	TCRBJ02-03	83	94	61	21	11	26	13	58	4	34
CASSLYTGGQSGYTF	TCRBV14-01	TCRBJ01-02	31	116	18	36	49	21	29	0	78	27
CASSYFLNTEAFF	TCRBV06-05	TCRBJ01-01	4	19	0	43	72	46	56	20	82	63
CASSAQDRAETQYF	TCRBV05-06	TCRBJ02-05	0	375	8	21	0	0	0	0	0	0
CASSTSLTQSSYEQYF	TCRBV19-01	TCRBJ02-07	81	0	0	5	0	37	0	48	171	62
CATSRGSNTGELFF	TCRBV15-01	TCRBJ02-02	22	201	95	8	53	0	8	17	0	0
CASSSLAADTQYF	TCRBV05-04	TCRBJ02-03	24	29	70	7	73	96	37	32	30	6
CASSPRRLAEVAGELFF	TCRBV18-01	TCRBJ02-02	0	40	89	18	35	62	16	43	92	8
FKGVDQPQHF	TCRBV21-01	TCRBJ01-05	41	41	0	15	73	61	48	64	56	4
CASSFKED*RWGGELFF	TCRBV07-06	TCRBJ02-02	64	82	33	0	41	34	50	29	53	17
CATSPGGGALVEQYF	TCRBV15-01	TCRBJ02-07	29	25	87	105	29	17	29	3	52	27
CASNSGQPTGELFF	TCRBV19-01	TCRBJ02-02	49	161	0	0	0	0	0	0	186	7
CASRWGTGSSGANVLTF	TCRBV07-08	TCRBJ02-06	94	92	3	15	41	18	4	65	60	11
CAWSVPGVGANVLTF	TCRBV30-01	TCRBJ02-06	32	24	48	62	32	18	64	34	63	26
CASSVGRNEKLFF	TCRBV02-01	TCRBJ01-04	166	0	56	31	0	0	0	0	127	23
CASSLVQGGEQYF	TCRBV07-09	TCRBJ02-07	0	89	163	57	52	32	10	0	0	0
CATSAGNLARELFF	TCRBV15-01	TCRBJ02-02	0	0	11	23	196	78	85	0	10	0
CASSRQGQVYEQYF	TCRBV07-08	TCRBJ02-07	38	62	34	46	32	18	53	0	94	26
CATSRGNEQFF	TCRBV15-01	TCRBJ02-01	6	106	18	47	50	23	85	35	21	12
CASSPPERARNSPLHF	TCRBV04-01	TCRBJ01-06	36	97	122	18	24	34	34	25	0	12
CASSPTSTGELFF	TCRBV05-01	TCRBJ02-02	40	78	19	0	40	78	39	17	61	30
CASSILFVLAGHEQYF	TCRBV19-01	TCRBJ02-07	55	20	108	43	101	37	38	0	0	0
CASSGQPRDTEAFF	TCRBV09-01	TCRBJ01-01	40	25	0	3	51	106	21	2	124	30
CASSEGSTGGPYTF	TCRBV19-01	TCRBJ01-02	33	29	29	0	0	106	92	6	107	0
CASSQLLDRD*EKLFF	TCRBV05-05	TCRBJ01-04	32	116	65	0	18	0	56	14	93	7
CAGGVGANVLTF	TCRBV30-01	TCRBJ02-06	11	36	41	72	68	47	0	15	76	35
CAISDGRFTEQYF	TCRBV10-03	TCRBJ02-07	57	0	0	0	61	44	66	49	124	0
CASSFRPAEQFF	TCRBV05-04	TCRBJ02-01	67	22	159	16	39	34	30	34	0	0
CASSLEVGSPLHF	TCRBV05-01	TCRBJ01-06	47	46	38	11	87	35	0	89	23	25
CASSPGDQGYEQYF	TCRBV07-09	TCRBJ02-07	0	0	0	0	0	0	0	0	233	168
CAISETGGSTSEQFF	TCRBV10-03	TCRBJ02-01	0	44	132	9	44	59	59	0	52	2
CASSLALNTEAFF	TCRBV11-03	TCRBJ01-01	60	82	8	7	134	52	26	25	0	7
CASSRNAGTGGDEQFF	TCRBV04-01	TCRBJ02-01	84	53	21	35	86	28	37	26	0	30
CASSALSGTGDFRAHYTF	TCRBV28-01	TCRBJ01-02	0	0	0	0	170	77	42	102	0	9
CASSYGRMGTGDSPLHF	TCRBV05-04	TCRBJ01-06	0	52	88	54	0	0	0	178	0	27
CASSPPTLRTEAFF	TCRBV18-01	TCRBJ01-01	0	0	85	3	124	0	0	60	70	57
CASSDGGRRTDTQYF	TCRBV06-01	TCRBJ02-03	46	25	57	11	24	77	66	47	29	16
CASSQDPRNYSPLHF	TCRBV14-01	TCRBJ01-06	0	0	50	9	41	0	54	81	152	11
CASSPRLKENTEAFF	TCRBV18-01	TCRBJ01-01	75	63	34	0	0	38	12	106	21	49
CASTGQLNQPQHF	TCRBV19-01	TCRBJ01-05	0	137	0	5	76	0	54	0	126	0
CASSQGRVANEKLFF	TCRBV04-01	TCRBJ01-04	74	133	60	0	0	108	0	0	0	23
CASSLGGTEGPAFF	TCRBV07-09	TCRBJ01-01	98	56	52	5	62	0	62	0	29	34
CASSLRRLSTEKLFF	TCRBV05-08	TCRBJ01-04	29	159	19	0	0	45	94	48	0	4
CASSIGGLSEKLFF	TCRBV19-01	TCRBJ01-04	56	0	0	0	65	0	104	21	151	0
CASSEFSGTSGTETQYF	TCRBV25-01	TCRBJ02-05	44	50	36	43	33	36	69	28	22	36
CASSIGTEILDTQYF	TCRBV19-01	TCRBJ02-03	23	86	14	8	48	49	54	14	91	9
CASSSATGDEQYF	TCRBV05-05	TCRBJ02-07	85	12	42	11	60	10	49	12	95	20
CASSFSHNEQFF	TCRBV07-09	TCRBJ02-01	16	121	0	22	87	51	0	0	97	2
CASSESGAGRTQYF	TCRBV10-01	TCRBJ02-03	9	88	61	35	28	47	12	50	35	31
CASSRSRQPQHF	TCRBV06-01	TCRBJ01-05	0	56	0	30	77	60	0	30	88	54
CASTGDRGVNTEAFF	TCRBV05-06	TCRBJ01-01	107	31	57	18	0	74	55	0	19	34
CASSLVSLAVTYEQYF	TCRBV07-09	TCRBJ02-07	0	0	53	101	91	74	0	37	39	0
CASSQAGGFGSSYNSPLHF	TCRBV04-01	TCRBJ01-06	177	16	46	13	24	28	0	33	22	36
CASHDAPAGADAFF	TCRBV28-01	TCRBJ01-01	29	51	116	12	0	0	62	53	72	0
CASSDFGRDNSGNTIYF	TCRBV06-04	TCRBJ01-03	98	43	17	0	112	37	0	43	28	17
CASSQEFRTGSSYEQYF	TCRBV14-01	TCRBJ02-07	42	48	10	55	129	27	12	10	55	7
CASSSLAGENNEQFF	TCRBV05-01	TCRBJ02-01	75	3	18	23	49	49	47	42	82	7
CASSLVGGVVGTVSYEQYF	TCRBV07-09	TCRBJ02-07	0	21	247	46	61	19	0	0	0	0
CASSLYGEGEKLFF	TCRBV27-01	TCRBJ01-04	61	35	90	0	69	28	30	49	32	0
CASSPRRETGTEAFF	TCRBV18-01	TCRBJ01-01	0	7	0	0	0	0	21	19	313	34
CATSRTRTVAYNEQFF	TCRBV15-01	TCRBJ02-01	24	48	32	3	51	36	25	88	61	26
CASSPPDFGGLGTEAFF	TCRBV18-01	TCRBJ01-01	28	228	95	0	29	0	14	0	0	0
CASSGAQLLNTEAFF	TCRBV04-01	TCRBJ01-01	0	25	264	30	72	0	0	3	0	0
CASSEEVRESTQYF	TCRBV02-01	TCRBJ02-03	69	21	31	5	35	50	9	27	109	37
CASSRGGGTDTQYF	TCRBV13-01	TCRBJ02-03	51	76	71	18	20	57	39	7	41	13
CASTSTGNTEAFF	TCRBV19-01	TCRBJ01-01	0	0	91	12	0	105	0	80	83	22
CATSRGAGEQFF	TCRBV15-01	TCRBJ02-01	35	36	31	33	56	16	40	24	79	43
CASSKGQGYEQYF	TCRBV05-01	TCRBJ02-07	17	71	49	9	8	31	67	48	56	37
CASSIKLAGGADTQYF	TCRBV19-01	TCRBJ02-03	0	178	34	5	94	28	8	45	0	0
CASSWGRENEQYF	TCRBV06-06	TCRBJ02-07	75	65	84	24	0	43	26	33	42	0
CASSTPGQSSYEQYF	TCRBV19-01	TCRBJ02-07	37	20	0	16	9	41	169	89	0	11
CASSPLSGGKQETQYF	TCRBV18-01	TCRBJ02-05	52	48	27	29	12	60	23	22	67	52
CASSADYEQYF	TCRBV06-01	TCRBJ02-07	57	59	0	58	70	68	0	52	27	0
CASSLMPASYNEQFF	TCRBV05-08	TCRBJ02-01	0	0	0	0	0	7	0	138	192	54
CAGGRGNQPQHF	TCRBV30-01	TCRBJ01-05	26	47	20	24	34	13	25	30	53	119
CASSGGGGLAYTF	TCRBV02-01	TCRBJ01-02	78	0	56	30	62	37	25	10	75	18
CASSTDSYYGYTF	TCRBV19-01	TCRBJ01-02	0	55	40	18	16	0	133	27	86	16
CSVKRGADTIYF	TCRBV29-01	TCRBJ01-03	0	0	0	8	217	15	137	0	0	14
CAS*QGSTEAFF	TCRBV10-01	TCRBJ01-01	15	2	34	85	56	146	0	27	25	0
CASSYGTSRTDTQYF	TCRBV06-05	TCRBJ02-03	16	39	43	16	18	77	21	66	51	43
CASSVAGGVRTEAFF	TCRBV06-05	TCRBJ01-01	60	96	16	33	17	0	60	75	33	0
CASTIGDSPQQYF	TCRBV05-06	TCRBJ02-07	0	76	67	15	83	38	82	0	29	0
CASSIQTGGDTGELFF	TCRBV19-01	TCRBJ02-02	12	145	27	3	0	0	67	9	114	13
CASSALGSTDTQYF	TCRBV09-01	TCRBJ02-03	60	40	51	38	81	5	7	32	60	16
CASSGGTENTEAFF	TCRBV07-09	TCRBJ01-01	0	0	0	0	45	0	0	0	228	116
CASSSRTGRNTDTQYF	TCRBV28-01	TCRBJ02-03	60	55	102	22	4	0	22	34	55	35
CASSPGGTANEKLFF	TCRBV04-01	TCRBJ01-04	139	0	0	35	0	21	81	71	38	4
CASSFLTGAYEQYF	TCRBV28-01	TCRBJ02-07	0	28	165	44	85	0	0	50	17	0
CASSLRGANTGELFF	TCRBV05-04	TCRBJ02-02	47	65	110	21	112	34	0	0	0	0
CASSREGAGANVLTF	TCRBV18-01	TCRBJ02-06	98	124	29	2	0	59	0	0	71	6
CARWTGGAI*EKLFF	TCRBV28-01	TCRBJ01-04	28	112	0	20	86	67	0	70	0	5
CASSQERGFSDTQYF	TCRBV14-01	TCRBJ02-03	0	26	28	13	70	0	42	21	161	27
CASSYNTGGGYGYTF	TCRBV06-05	TCRBJ01-02	27	19	56	0	40	56	114	29	14	33
CASSLGEQFF	TCRBV27-01	TCRBJ02-01	35	100	53	35	3	112	2	0	33	15
CASGLGTSGRLNTQYF	TCRBV12-05	TCRBJ02-03	61	71	18	17	0	65	4	14	111	27
CASHERIFYEQYF	TCRBV02-01	TCRBJ02-07	53	20	48	61	54	0	24	38	62	27
CASSLDNRQGGGYTF	TCRBV11-03	TCRBJ01-02	11	15	43	21	99	37	18	39	92	12
CASSEGVETTNEKLFF	TCRBV02-01	TCRBJ01-04	38	10	38	8	65	31	82	100	0	15
CASSDSISTEAFF	TCRBV05-01	TCRBJ01-01	80	26	22	0	0	92	0	26	121	20
CASTAGTLNYGYTF	TCRBV19-01	TCRBJ01-02	254	0	42	7	10	0	12	23	36	3
CASSPDGNYGYTF	TCRBV18-01	TCRBJ01-02	58	37	53	8	131	13	27	27	7	26
CASSPGTYPTEQYF	TCRBV27-01	TCRBJ02-07	95	21	24	68	3	26	88	25	8	29
CASSYSTGEDQPQHF	TCRBV06-06	TCRBJ01-05	17	55	28	0	0	0	270	8	0	9
CAISRQGNEGGYTF	TCRBV10-03	TCRBJ01-02	37	79	0	24	103	72	71	0	0	0
CASSMGGNSPLHF	TCRBV19-01	TCRBJ01-06	59	8	7	10	0	39	36	0	210	17
CASTLTWGEKLFF	TCRBV28-01	TCRBJ01-04	71	37	0	9	0	37	88	0	102	42
CASSLTTGLIAEAFF	TCRBV28-01	TCRBJ01-01	23	84	0	13	38	0	84	144	0	0
CATSRTGFSENIQYF	TCRBV15-01	TCRBJ02-04	85	36	68	49	76	18	5	23	22	4
CASSLGQGASEKLFF	TCRBV28-01	TCRBJ01-04	0	349	37	0	0	0	0	0	0	0
CASSLLAGAAYEQYF	TCRBV05-01	TCRBJ02-07	0	40	39	20	80	46	0	18	129	13
CASSIGLSYGYTF	TCRBV04-01	TCRBJ01-02	0	0	58	29	27	0	20	43	125	83
CASSLGQLKKNIQYF	TCRBV11-03	TCRBJ02-04	0	0	0	0	107	168	27	23	42	18
CASSSGSSSYNEQFF	TCRBV05-01	TCRBJ02-01	0	320	25	0	33	0	0	0	0	7
CASSLQFNYGYTF	TCRBV05-05	TCRBJ01-02	13	70	29	10	29	100	29	56	15	34
CASSSYGTQYF	TCRBV28-01	TCRBJ02-05	0	41	46	36	35	67	22	53	85	0
CASSLDIPRRNTEAFF	TCRBV07-06	TCRBJ01-01	0	13	0	25	170	113	0	16	47	0
CASRKGLLILYGYTF	TCRBV28-01	TCRBJ01-02	49	19	40	12	108	86	0	47	22	0
CASSPTGTGGGEQYF	TCRBV06-05	TCRBJ02-07	78	60	33	0	40	28	64	54	24	2
CASSTTRGVAGELFF	TCRBV19-01	TCRBJ02-02	37	0	46	4	62	0	0	36	192	5
CASSEAVAFF	TCRBV02-01	TCRBJ01-01	36	57	57	33	0	0	41	114	33	11
CASSMYDTVGYGYTF	TCRBV06-05	TCRBJ01-02	91	8	54	49	33	22	99	0	0	26
CASSQDVGFGTRDRVNGYTF	TCRBV04-01	TCRBJ01-02	85	219	24	8	27	0	0	19	0	0
CASRKTGNLNTEAFF	TCRBV06-05	TCRBJ01-01	26	62	63	0	45	0	11	20	126	29
CATSAIQGTGANVLTF	TCRBV15-01	TCRBJ02-06	26	16	100	33	63	49	66	29	0	0
CATRSSGPQHF	TCRBV10-03	TCRBJ01-05	69	82	87	28	0	0	60	0	0	56
CAWRSGPITYEQYF	TCRBV30-01	TCRBJ02-07	40	54	53	46	30	18	17	31	31	61
CASAGTGKGNQPQHF	TCRBV19-01	TCRBJ01-05	0	78	93	0	26	81	47	40	0	16
CASSSFGGMNTEAFF	TCRBV28-01	TCRBJ01-01	0	0	0	8	49	34	32	74	178	6
CAWSVGARDRGEKLFF	TCRBV30-01	TCRBJ01-04	0	0	53	77	26	68	0	45	57	55
CASSPGRDGYTF	TCRBV25-01	TCRBJ01-02	28	79	34	35	11	34	39	17	92	11
CASSLDGTGVRSPLHF	TCRBV11-03	TCRBJ01-06	60	59	50	16	46	20	7	0	92	30
CASSQALNYGYTF	TCRBV04-01	TCRBJ01-02	57	126	51	21	24	17	32	16	24	12
CASSSPDRDGEAFF	TCRBV07-02	TCRBJ01-01	0	0	0	0	181	90	36	34	35	4
CASSLGNRNTEAFF	TCRBV05-08	TCRBJ01-01	62	10	91	12	0	99	39	45	0	22
CASSPEQGSSGTQYF	TCRBV18-01	TCRBJ02-05	23	45	46	16	65	72	55	28	30	0
CASSPQGDWSYEQYF	TCRBV28-01	TCRBJ02-07	13	15	33	17	0	34	21	62	140	44
CASAGDRGRYTEAFF	TCRBV28-01	TCRBJ01-01	75	0	86	4	4	23	80	31	76	0
CASSPSVRVGVLLSEQYF	TCRBV19-01	TCRBJ02-07	34	88	85	17	0	58	20	37	40	0
CASSLAASEQYF	TCRBV07-06	TCRBJ02-07	0	68	54	41	124	0	0	35	33	24
CASRWAGLAYEQYF	TCRBV28-01	TCRBJ02-07	0	32	68	29	36	98	44	26	46	0
CASSQGAREKLFF	TCRBV04-01	TCRBJ01-04	191	140	0	12	0	0	0	0	35	0
CASSSTTGTAEAFF	TCRBV07-08	TCRBJ01-01	36	60	15	21	48	17	45	32	77	27
CASSALDTHSGNTIYF	TCRBV09-01	TCRBJ01-03	63	54	39	6	75	67	0	28	17	29
CASSPPGQLYEQYF	TCRBV18-01	TCRBJ02-07	0	113	97	35	26	48	0	26	32	0
CATSTGEGNTGNTIYF	TCRBV15-01	TCRBJ01-03	31	58	82	12	41	58	44	0	51	0
CASSPLHQGTGYGYTF	TCRBV18-01	TCRBJ01-02	70	89	9	37	58	11	72	0	11	20
CASSQVPGYEQYF	TCRBV04-01	TCRBJ02-07	96	62	44	5	22	0	74	10	35	28
CASSPDRGIYGYTF	TCRBV05-01	TCRBJ01-02	21	82	34	33	68	52	24	0	44	18
CASSFPTSGQETQYF	TCRBV07-09	TCRBJ02-05	19	48	88	21	24	39	30	27	35	44
CASSFRLNTEAFF	TCRBV05-01	TCRBJ01-01	55	24	42	63	78	31	0	65	17	0
CASSRGTGGLNEQFF	TCRBV07-02	TCRBJ02-01	83	35	36	6	26	43	44	12	56	34
CASPGAGQGYTF	TCRBV30-01	TCRBJ01-02	22	11	4	77	0	90	25	53	18	75
CASRWTGGETDTQYF	TCRBV19-01	TCRBJ02-03	92	22	43	2	64	57	0	67	25	2
CASSQGPNQPQHF	TCRBV14-01	TCRBJ01-05	85	0	19	0	0	77	80	60	46	7
CASSPLEGGEIFKTF	TCRBV18-01	TCRBJ01-02	35	83	25	9	62	42	0	94	0	24
CASSLADLNTGELFF	TCRBV05-04	TCRBJ02-02	83	79	0	18	8	25	38	66	51	6
CASSIRKPPF	TCRBV19-01	TCRBJ01-01	0	146	22	0	0	0	194	0	0	12
CASSVPGQGRNEQFF	TCRBV10-01	TCRBJ02-01	42	7	84	56	59	27	3	50	29	17
CASSRDSWNIQYF	TCRBV07-08	TCRBJ02-04	0	13	98	47	55	25	50	39	36	11
CASSGGGSNQPQHF	TCRBV06-01	TCRBJ01-05	99	54	38	24	30	49	29	24	0	26
CASSLAGHSGNTIYF	TCRBV18-01	TCRBJ01-03	140	0	131	0	0	0	68	34	0	0
CGPEKVPTDNTGELFF	TCRBV07-07	TCRBJ02-02	31	51	53	20	0	64	20	31	103	0
CASSPGAGNTGELFF	TCRBV05-01	TCRBJ02-02	0	43	25	62	34	65	32	68	28	16
CATSRNRDSGANVLTF	TCRBV15-01	TCRBJ02-06	87	38	57	6	35	46	0	0	93	11
CATSRDRFRVDYGYTF	TCRBV15-01	TCRBJ01-02	70	46	26	18	16	24	35	12	71	55
CASSGEYEQYF	TCRBV18-01	TCRBJ02-07	107	0	44	5	111	0	12	10	83	0
CASSFGAFGNTIYF	TCRBV05-01	TCRBJ01-03	53	66	59	0	28	62	87	0	0	17
CAWSYRDRRGNTIYF	TCRBV30-01	TCRBJ01-03	35	22	29	61	39	54	0	43	32	57
CSVDGGPGELFF	TCRBV29-01	TCRBJ02-02	17	117	43	17	31	58	0	14	50	25
CASMGTWGGNTIYF	TCRBV06-05	TCRBJ01-03	36	47	64	6	76	87	56	0	0	0
CASSLGGGYEQYF	TCRBV19-01	TCRBJ02-07	16	64	60	0	0	11	37	61	115	7
CASSPRDRNNQPQHF	TCRBV07-09	TCRBJ01-05	98	54	34	3	71	0	0	7	104	0
CASSMRYTIYF	TCRBV19-01	TCRBJ01-03	100	139	0	0	0	105	0	27	0	0
CAAGGQEWEQYF	TCRBV10-03	TCRBJ02-07	41	18	0	0	65	0	85	29	107	25
CALGTPRPNSPLHF	TCRBV02-01	TCRBJ01-06	45	121	26	2	0	62	37	33	44	0
CASSLSSGALLYEQYF	TCRBV05-04	TCRBJ02-07	42	42	110	18	18	82	20	6	28	4
CASSSLAGVHYEQYF	TCRBV05-06	TCRBJ02-07	27	0	83	16	41	0	17	59	109	17
CASSLSKGFTGELFF	TCRBV28-01	TCRBJ02-02	0	38	82	0	5	25	56	25	106	31
CASSLRAGSADRGYTF	TCRBV07-02	TCRBJ01-02	54	86	58	41	35	0	55	10	29	0
CASSLEGGAGNEKLFF	TCRBV05-01	TCRBJ01-04	112	0	0	71	62	38	34	34	17	0
CAISDGANRGTDTQYF	TCRBV10-03	TCRBJ02-03	76	44	23	3	19	57	17	0	92	37
CASSFPGQKNTEAFF	TCRBV19-01	TCRBJ01-01	0	0	110	32	77	0	113	0	13	23
CASSLGASGSGELFF	TCRBV05-08	TCRBJ02-02	0	362	6	0	0	0	0	0	0	0
CASSAGEADTQYF	TCRBV05-01	TCRBJ02-03	43	94	34	36	45	26	58	8	0	23
CASSYPGSPLHF	TCRBV06-05	TCRBJ01-06	122	104	111	16	0	0	14	0	0	0
CSVAGLAGGMADTQYF	TCRBV29-01	TCRBJ02-03	108	17	32	37	36	36	22	27	34	18
CASSSTGTAGNTIYF	TCRBV07-09	TCRBJ01-03	49	98	0	22	55	18	24	0	92	9
CSVEYGYTF	TCRBV29-01	TCRBJ01-02	0	0	0	0	53	50	117	28	97	22
CAISESGTGSGYTF	TCRBV10-03	TCRBJ01-02	0	0	0	0	85	68	34	85	74	20
CASSIDGDTEAFF	TCRBV19-01	TCRBJ01-01	25	152	0	37	72	5	30	0	36	9
CASSIPGGDYGYTF	TCRBV19-01	TCRBJ01-02	59	117	50	12	36	0	61	31	0	0
CATSKGLYSDTQYF	TCRBV05-01	TCRBJ02-03	57	50	58	16	11	25	25	30	82	11
CASSTDQGAHTEAFF	TCRBV07-07	TCRBJ01-01	63	109	21	5	27	92	0	25	23	0
CASSYEGNYGYTF	TCRBV27-01	TCRBJ01-02	12	32	46	5	48	92	14	30	86	0
CASSSGGSFGYGYTF	TCRBV07-02	TCRBJ01-02	35	74	8	37	33	20	51	41	61	5
CASSPTDSGNTIYF	TCRBV18-01	TCRBJ01-03	0	195	0	0	170	0	0	0	0	0
CASSMGRSNTEAFF	TCRBV19-01	TCRBJ01-01	38	199	0	12	116	0	0	0	0	0
CASNSGTRLTDTQYF	TCRBV19-01	TCRBJ02-03	28	28	13	24	83	68	40	53	0	27
CASKPYSSYNSPLHF	TCRBV19-01	TCRBJ01-06	0	0	0	0	0	0	29	154	181	0
CASSGRGNQPQHF	TCRBV06-01	TCRBJ01-05	43	0	107	25	26	0	0	29	121	13
CASSRGDSYEQYF	TCRBV18-01	TCRBJ02-07	58	38	16	14	40	64	0	22	87	25
CAISTGPLDTQYF	TCRBV10-03	TCRBJ02-03	37	82	58	2	0	37	78	58	0	12
CATSGGTGSAYEQYF	TCRBV15-01	TCRBJ02-07	0	69	65	27	40	25	12	25	38	62
CARGGGNTGELFF	TCRBV10-01	TCRBJ02-02	66	0	0	0	72	0	48	50	123	4
CAISGGEKLFF	TCRBV10-03	TCRBJ01-04	246	21	69	10	0	0	0	0	0	17
CASSWEVGNQPQHF	TCRBV02-01	TCRBJ01-05	85	62	49	11	15	10	69	19	7	35
CASSQRLHNQPQHF	TCRBV19-01	TCRBJ01-05	0	62	143	30	33	40	0	0	42	12
CASIPGTKW*FF	TCRBV07-09	TCRBJ02-01	3	24	127	18	80	25	21	14	28	22
CASSPEDGGRNQPQHF	TCRBV06-06	TCRBJ01-05	0	72	86	39	66	35	39	0	25	0
CASSTGRTSGVSKETQYF	TCRBV05-04	TCRBJ02-05	8	110	91	23	36	9	13	2	25	45
CASSSQETQYF	TCRBV07-09	TCRBJ02-05	25	69	46	41	61	31	56	4	29	0
CASSERGRPNEKLFF	TCRBV10-01	TCRBJ01-04	85	59	24	10	45	0	47	8	84	0
CASSKVNREQFF	TCRBV04-01	TCRBJ02-01	0	53	30	20	52	37	35	66	66	2
CASSVGGGAVHEQFF	TCRBV02-01	TCRBJ02-01	41	26	16	26	54	68	43	24	38	25
CASSLGGSATGYTF	TCRBV05-01	TCRBJ01-02	23	0	46	22	90	0	70	0	73	37
CASSPGETTIYEQYF	TCRBV14-01	TCRBJ02-07	0	290	24	4	43	0	0	0	0	0
CASRGTGGNIYEQYF	TCRBV05-01	TCRBJ02-07	32	35	26	15	20	26	14	20	130	43
CASSLDRALSQPQHF	TCRBV05-08	TCRBJ01-05	41	104	12	0	86	7	19	8	65	19
CASSSSGANVLTF	TCRBV02-01	TCRBJ02-06	81	0	47	9	72	0	14	13	78	47
CASSGGTISGNTIYF	TCRBV02-01	TCRBJ01-03	0	0	0	0	111	200	49	0	0	0
CASSDRVRDQPQHF	TCRBV06-01	TCRBJ01-05	60	6	20	52	66	27	17	86	26	0
CASSMREGSGNTIYF	TCRBV19-01	TCRBJ01-03	0	0	72	0	94	0	0	72	122	0
CASRQGYGSNQPQHF	TCRBV19-01	TCRBJ01-05	105	40	0	7	54	73	42	0	38	0
CASSQDNAEAFF	TCRBV04-02	TCRBJ01-01	0	0	0	34	88	0	31	63	101	41
CASSLAWSGKLFF	TCRBV05-06	TCRBJ01-04	0	0	44	22	32	202	0	0	58	0
CASSSTGISGNTIYF	TCRBV27-01	TCRBJ01-03	0	80	54	7	40	38	42	0	89	8
CASSLGLAGDTQYF	TCRBV05-01	TCRBJ02-03	0	0	13	19	0	48	0	55	149	74
CASSPAAGPSYEQYF	TCRBV14-01	TCRBJ02-07	115	13	38	4	45	26	0	46	54	16
CATSREASPYLSTGELFF	TCRBV15-01	TCRBJ02-02	7	23	17	37	36	47	55	37	59	39
CASSFSRGLYNSPLHF	TCRBV28-01	TCRBJ01-06	0	133	10	7	0	92	106	0	0	9
CASSQDGYNEQFF	TCRBV06-05	TCRBJ02-01	7	65	41	38	36	55	53	16	6	40
CASRGLASYEQYF	TCRBV02-01	TCRBJ02-07	28	90	55	8	44	34	68	0	0	30
CASSDPTGELFF	TCRBV19-01	TCRBJ02-02	65	102	0	4	0	0	0	105	80	0
CASSEAGGAVNTIYF	TCRBV02-01	TCRBJ01-03	71	64	25	42	0	64	30	0	42	18
CASSLFVTGELFF	TCRBV05-06	TCRBJ02-02	28	22	43	40	67	91	33	19	0	13
CASSSPPTNEKLFF	TCRBV28-01	TCRBJ01-04	0	39	58	6	0	0	0	253	0	0
CASSRGGLAGSYNEQFF	TCRBV04-01	TCRBJ02-01	131	24	0	4	36	64	37	11	37	12
CASSFETEAFF	TCRBV06-06	TCRBJ01-01	0	202	49	0	17	0	0	87	0	0
CASSLDGDTEAFF	TCRBV02-01	TCRBJ01-01	56	51	23	40	57	0	61	21	46	0
CASSVEAGEKLFF	TCRBV09-01	TCRBJ01-04	19	110	36	13	86	0	30	61	0	0
CASSQERRETQYF	TCRBV04-01	TCRBJ02-05	4	0	49	59	68	24	78	5	33	35
CATSPPGGATYEQYF	TCRBV15-01	TCRBJ02-07	58	89	42	15	23	83	21	9	8	7
CAWSGGPTGGVTYGYTF	TCRBV30-01	TCRBJ01-02	61	30	26	65	97	39	16	0	12	9
CASKTSGTTDTQYF	TCRBV05-01	TCRBJ02-03	27	13	50	15	36	62	75	39	28	9
IGSNQPQHF	TCRBV05-03	TCRBJ01-05	0	0	0	18	25	267	44	0	0	0
CASSPSGRLNTEAFF	TCRBV18-01	TCRBJ01-01	4	0	155	0	14	69	62	9	19	22
CASSVAEGGAGEAFF	TCRBV09-01	TCRBJ01-01	25	37	112	14	31	0	23	0	84	27
CAWKPGHLFSYEQYF	TCRBV30-01	TCRBJ02-07	13	20	40	116	32	31	13	10	23	55
CASSLPVHSGELFF	TCRBV06-05	TCRBJ02-02	0	353	0	0	0	0	0	0	0	0
CASSAGEDQPQHF	TCRBV02-01	TCRBJ01-05	0	43	34	42	94	39	0	15	86	0
CAIKPGQGITEAFF	TCRBV10-03	TCRBJ01-01	0	0	20	19	115	98	75	0	22	4
CASGRGSDSNQPQHF	TCRBV09-01	TCRBJ01-05	63	0	25	55	46	11	15	25	46	66
CAIRAGGLGTEAFF	TCRBV19-01	TCRBJ01-01	24	36	19	8	69	66	63	40	27	0
CSVAGGNYGYTF	TCRBV29-01	TCRBJ01-02	138	53	23	12	23	43	0	23	0	37
CASSWGEGGAAKNIQYF	TCRBV13-01	TCRBJ02-04	60	20	56	42	87	4	24	15	25	19
CASSLVGDTQYF	TCRBV11-02	TCRBJ02-03	30	20	37	19	43	34	56	23	43	47
CASSGPVDNQPQHF	TCRBV02-01	TCRBJ01-05	0	137	47	6	27	13	31	25	66	0
CASSVGTGKDGYTF	TCRBV06-05	TCRBJ01-02	21	75	39	11	19	17	113	57	0	0
CAAGRGPTDTQYF	TCRBV06-01	TCRBJ02-03	26	51	45	19	13	118	17	26	6	31
CASSPGTSSYNEQFF	TCRBV05-01	TCRBJ02-01	0	124	78	45	59	0	36	10	0	0
CASSLDQGGSGANVLTF	TCRBV11-03	TCRBJ02-06	65	36	97	9	39	31	42	33	0	0
CASSFLAGSSYEQYF	TCRBV28-01	TCRBJ02-07	0	266	24	17	0	0	0	0	44	0
CASSALQGHSYEQYF	TCRBV11-03	TCRBJ02-07	81	51	27	31	65	3	0	29	52	12
CASSLGRTGNSGANVLTF	TCRBV11-03	TCRBJ02-06	13	107	81	24	0	29	24	16	57	0
CASSYGEDTEAFF	TCRBV06-05	TCRBJ01-01	0	90	0	14	59	31	0	27	130	0
CASS*PFGGNEKLFF	TCRBV06-06	TCRBJ01-04	0	319	32	0	0	0	0	0	0	0
CASNNRDRSHRNTIYF	TCRBV19-01	TCRBJ01-03	0	100	89	3	44	0	0	49	66	0
CATSMDWGEQYF	TCRBV15-01	TCRBJ02-07	36	60	29	48	54	27	39	24	33	0
CASSLTNNYGYTF	TCRBV06-01	TCRBJ01-02	96	36	25	6	12	0	50	38	87	0
CASSQDGGQSQQYF	TCRBV04-01	TCRBJ02-07	26	46	48	53	0	77	25	0	70	5
CASSLESAGSTDTQYF	TCRBV07-06	TCRBJ02-03	18	36	65	11	25	0	65	28	95	7
CASSSSRQGHNQPQHF	TCRBV05-01	TCRBJ01-05	38	39	33	12	56	62	14	15	81	0
CASEAVGGSTDTQYF	TCRBV05-04	TCRBJ02-03	42	36	35	16	55	21	52	18	71	4
CASSDGLAGGEQYF	TCRBV10-02	TCRBJ02-07	93	28	24	17	0	30	45	49	43	21
CASSPGQSSDTQYF	TCRBV18-01	TCRBJ02-03	194	43	7	4	37	50	5	10	0	0
CASSIAGPSEQFF	TCRBV19-01	TCRBJ02-01	25	0	45	21	57	0	0	69	115	18
CASSPTRDIQYF	TCRBV18-01	TCRBJ02-04	0	0	0	34	138	0	16	47	115	0
CASSLPGTVDYEQYF	TCRBV07-02	TCRBJ02-07	35	39	0	24	28	22	33	68	67	33
CASSMRDIVNTEAFF	TCRBV19-01	TCRBJ01-01	0	0	0	8	97	97	47	0	100	0
CASSQGTYKYSPLHF	TCRBV04-01	TCRBJ01-06	0	0	15	36	19	100	49	87	43	0
CAAGTGPTSTDTQYF	TCRBV06-01	TCRBJ02-03	48	25	8	11	99	23	15	9	75	36
CASSQKGVGNYGYTF	TCRBV14-01	TCRBJ01-02	0	109	0	0	52	0	72	50	42	24
CASSPGHYGYTF	TCRBV05-06	TCRBJ01-02	0	0	0	0	0	50	34	39	171	54
CASSYSGGNEQFF	TCRBV06-05	TCRBJ02-01	75	0	36	12	2	36	102	39	41	5
CASSPRTVNEQFF	TCRBV19-01	TCRBJ02-01	0	35	0	15	111	19	19	51	96	2
CASSSLAGFYEQYF	TCRBV19-01	TCRBJ02-07	0	46	18	10	20	92	95	62	0	5
CATWTGEETQYF	TCRBV10-03	TCRBJ02-05	64	35	33	14	28	43	27	63	26	15
CASGLSGTGELFF	TCRBV05-01	TCRBJ02-02	37	114	17	26	20	0	24	16	94	0
CTSLATRRASYNEQFF	TCRBV01-01	TCRBJ02-01	14	27	71	45	45	53	31	51	2	9
CASGLQVRGYTF	TCRBV05-06	TCRBJ01-02	92	0	30	39	17	133	0	0	0	37
CASSQVTATPEAFF	TCRBV04-01	TCRBJ01-01	11	0	42	13	78	23	35	0	104	41
CASRGTGPEKLFF	TCRBV02-01	TCRBJ01-04	163	0	61	13	70	0	19	0	0	21
CASSHPAGIGEAFF	TCRBV04-01	TCRBJ01-01	0	0	169	85	0	34	0	0	24	34
CASSLTGNGNTEAFF	TCRBV07-03	TCRBJ01-01	0	57	52	27	12	36	41	28	73	20
CASSYTGELGYEQYF	TCRBV11-03	TCRBJ02-07	51	44	20	24	142	0	53	0	3	9
CASRENPSANYGYTF	TCRBV02-01	TCRBJ01-02	0	14	229	47	20	0	16	18	0	2
CASGLVRTGTEKLFF	TCRBV12-05	TCRBJ01-04	49	116	40	37	16	45	0	40	0	2
CASSPVGKGVSYGYTF	TCRBV07-02	TCRBJ01-02	26	44	30	20	17	83	22	21	35	47
CASSPTGTGVYGYTF	TCRBV19-01	TCRBJ01-02	0	309	0	0	0	36	0	0	0	0
CASSQDEGVREALLDNEQFF	TCRBV04-01	TCRBJ02-01	84	31	48	22	90	20	8	0	31	11
CASSSGDYGYTF	TCRBV05-06	TCRBJ01-02	52	28	50	22	0	0	53	0	126	14
CASSHPPGNNSPLHF	TCRBV04-01	TCRBJ01-06	80	30	24	0	58	4	105	0	0	44
CASSRRDSYEQYF	TCRBV07-09	TCRBJ02-07	65	0	27	24	28	19	65	5	96	16
CASSDRLAGRSNEQFF	TCRBV06-01	TCRBJ02-01	45	7	96	40	25	58	18	28	23	5
CASSEGPQYEQFF	TCRBV25-01	TCRBJ02-01	0	0	93	100	59	69	9	0	15	0
CASSPHRIGYTF	TCRBV28-01	TCRBJ01-02	103	90	47	17	79	0	9	0	0	0
CASSPMGRTNTGELFF	TCRBV04-01	TCRBJ02-02	0	0	211	21	93	0	0	20	0	0
CASSMGDTQYF	TCRBV07-09	TCRBJ02-03	17	27	11	11	0	74	32	39	100	33
CASSLWLAGEDEQFF	TCRBV05-04	TCRBJ02-01	30	25	10	18	19	89	3	44	71	35
CASSFRGPGETSGRRGGELFF	TCRBV28-01	TCRBJ02-02	10	21	91	12	14	56	26	11	89	14
CASSVVDSGTGELFF	TCRBV09-01	TCRBJ02-02	59	42	26	6	78	73	7	28	6	19
CASRGSGPRLGEKLFF	TCRBV10-02	TCRBJ01-04	0	28	42	3	143	59	0	30	39	0
CASGDRASQPQHF	TCRBV06-01	TCRBJ01-05	35	0	0	0	0	0	0	0	187	122
CASSPRGPDTQYF	TCRBV07-09	TCRBJ02-03	28	30	11	7	30	0	45	79	77	37
CASSLGGSGNTIYF	TCRBV07-08	TCRBJ01-03	0	84	44	5	84	43	0	27	53	3
CASSQNQGAYQPQHF	TCRBV04-01	TCRBJ01-05	0	0	274	28	0	0	41	0	0	0
CSASGGAHQPQHF	TCRBV29-01	TCRBJ01-05	16	11	64	45	106	27	22	33	0	19
CASSPYGTGDNGYTF	TCRBV28-01	TCRBJ01-02	43	0	0	57	50	137	21	13	7	15
CASSISQGSNQPQHF	TCRBV19-01	TCRBJ01-05	206	14	50	2	0	0	45	26	0	0
CASRGADFDPYNSPLHF	TCRBV10-01	TCRBJ01-06	105	46	38	12	0	0	75	25	26	16
CASSLGEPQHF	TCRBV07-07	TCRBJ01-05	66	0	0	13	115	0	50	26	73	0
CASSQDWKRRAAYEQYF	TCRBV04-01	TCRBJ02-07	23	66	150	13	7	0	52	0	0	32
CAWSAGGSLTDTQYF	TCRBV30-01	TCRBJ02-03	0	323	18	0	2	0	0	0	0	0
CASRDRGGSGNTIYF	TCRBV19-01	TCRBJ01-03	0	0	0	0	0	111	117	0	94	21
CASSSYTGGVGYTF	TCRBV11-03	TCRBJ01-02	76	36	23	18	12	29	48	4	73	24
CASSVAISGELFF	TCRBV09-01	TCRBJ02-02	0	24	115	6	4	65	23	17	57	31
CASSYSTGFTEAFF	TCRBV27-01	TCRBJ01-01	37	0	84	10	0	0	53	44	84	30
CASKGRRYQPQHF	TCRBV02-01	TCRBJ01-05	0	46	57	0	18	71	61	15	41	33
CASSQEGGFYGEAFF	TCRBV04-01	TCRBJ01-01	0	164	116	18	44	0	0	0	0	0
CASSIDHDSRMAVAKNIQYF	TCRBV19-01	TCRBJ02-04	33	47	25	0	0	0	43	18	176	0
CASSYSRTGGGYGYTF	TCRBV06-05	TCRBJ01-02	40	32	31	24	47	35	32	11	78	12
CASSMTGGTEAFF	TCRBV05-04	TCRBJ01-01	62	17	151	26	0	23	19	0	44	0
CASSEGGPYVSGNTIYF	TCRBV05-04	TCRBJ01-03	289	52	0	0	0	0	0	0	0	0
CASRGTGNEKLFF	TCRBV02-01	TCRBJ01-04	22	21	139	0	0	0	0	65	94	0
CASSQSRDRGSNQPQHF	TCRBV23-01	TCRBJ01-05	57	0	80	4	48	19	19	39	48	27
CASSTQGVKNIQYF	TCRBV28-01	TCRBJ02-04	0	133	65	30	0	82	0	16	0	14
CASSPQVNQPQHF	TCRBV19-01	TCRBJ01-05	0	0	0	12	58	239	0	31	0	0
CASSPRAGVDNEKLFF	TCRBV19-01	TCRBJ01-04	39	0	38	4	95	0	39	103	21	0
CARGIRWCSGNTIYF	TCRBV19-01	TCRBJ01-03	0	0	0	0	66	0	117	156	0	0
CASSESSDTQYF	TCRBV02-01	TCRBJ02-03	18	43	16	34	4	36	112	60	16	0
CASSVEGEYNEKLFF	TCRBV09-01	TCRBJ01-04	14	0	41	38	32	59	72	28	15	40
CASRPRDGNTGELFF	TCRBV04-01	TCRBJ02-02	0	131	20	0	0	88	0	14	70	15
CASSSSRQT*DSNQPQHF	TCRBV12-01	TCRBJ01-05	25	0	0	0	55	116	72	43	23	4
CASRESTVYGYTF	TCRBV02-01	TCRBJ01-02	37	45	85	31	19	28	12	63	18	0
CASSIGQGQGVYTGELFF	TCRBV19-01	TCRBJ02-02	31	0	12	7	126	18	55	43	37	9
CASSLDRGQGATQPQHF	TCRBV05-06	TCRBJ01-05	34	45	35	0	30	55	10	25	51	53
CAISEYETSETYEQYF	TCRBV10-03	TCRBJ02-07	0	22	55	14	22	32	10	18	131	34
CASSLAGGTGELFF	TCRBV27-01	TCRBJ02-02	64	42	27	30	26	18	0	58	49	24
CASSNTGYAKNIQYF	TCRBV19-01	TCRBJ02-04	69	88	0	17	25	0	0	0	139	0
CASSKASPSGNTIYF	TCRBV19-01	TCRBJ01-03	0	50	0	0	39	200	0	0	39	10
CSEIAGDNEQFF	TCRBV29-01	TCRBJ02-01	37	29	34	61	71	40	14	20	31	0
CASSPGQGIYEQYF	TCRBV11-03	TCRBJ02-07	29	3	20	30	46	20	90	32	46	21
CASSLRGNEQFF	TCRBV07-02	TCRBJ02-01	27	31	46	18	36	10	36	28	81	24
CASSIGTGLRGYTF	TCRBV19-01	TCRBJ01-02	129	38	14	46	65	0	0	0	27	18
CSVEDLTSYGYTF	TCRBV29-01	TCRBJ01-02	0	35	33	51	0	15	29	10	98	66
CSVEDRVRGNTIYF	TCRBV29-01	TCRBJ01-03	0	51	0	0	28	29	0	58	143	27
CASDHQAGGGPQHF	TCRBV19-01	TCRBJ01-05	0	0	0	55	4	125	9	38	99	6
CASRLGYYGYTF	TCRBV28-01	TCRBJ01-02	74	45	0	0	91	65	13	20	28	0
CASSPAGRPLSGNTIYF	TCRBV28-01	TCRBJ01-03	74	0	0	5	85	0	0	0	136	36
CAISGGYRYGYTF	TCRBV10-03	TCRBJ01-02	27	40	28	9	55	74	38	0	65	0
CASSATLANTEAFF	TCRBV28-01	TCRBJ01-01	0	77	23	0	118	32	0	17	64	5
CASSLRGVGEQFF	TCRBV05-08	TCRBJ02-01	47	57	0	7	19	0	38	19	105	44
CASSEESYTF	TCRBV06-01	TCRBJ01-02	267	47	0	22	0	0	0	0	0	0
CAISEQERGVYEQYF	TCRBV10-03	TCRBJ02-07	119	0	58	6	44	71	0	30	0	8
CASSDWDNNEQFF	TCRBV06-01	TCRBJ02-01	39	61	77	21	17	44	0	45	22	10
CASSPGQPVSGYTF	TCRBV10-02	TCRBJ01-02	0	38	110	0	63	46	59	19	0	0
CASSFRGYNEQFF	TCRBV07-02	TCRBJ02-01	0	335	0	0	0	0	0	0	0	0
CASSLEENTEAFF	TCRBV07-03	TCRBJ01-01	126	14	30	31	14	39	0	41	40	0
CASSLWL*VADYNEQFF	TCRBV11-03	TCRBJ02-01	44	82	32	18	61	0	19	43	25	11
CASSLAQGRNTIYF	TCRBV13-01	TCRBJ01-03	43	0	0	25	175	48	0	6	0	38
CASSFPDRGQETQYF	TCRBV05-06	TCRBJ02-05	30	65	24	40	18	59	8	19	50	22
CASSRVAGVPEQYF	TCRBV06-01	TCRBJ02-07	7	136	58	0	40	0	16	28	49	0
CASSFLGGAIREAFF	TCRBV28-01	TCRBJ01-01	32	22	20	0	0	79	13	44	71	53
CASNFQSMNTEAFF	TCRBV10-01	TCRBJ01-01	88	0	80	19	39	0	5	60	27	15
CASSLGGIQDTQYF	TCRBV07-06	TCRBJ02-03	3	107	96	20	9	29	36	0	25	8
CASSATRTGGSYGYTF	TCRBV28-01	TCRBJ01-02	72	0	0	6	60	126	12	29	20	8
CASSAGTSSYNEQFF	TCRBV05-01	TCRBJ02-01	0	183	0	25	46	11	50	18	0	0
CASSPTGGRETQYF	TCRBV19-01	TCRBJ02-05	72	63	14	12	17	28	68	17	37	5
CASSQEEGRWTGELFF	TCRBV04-01	TCRBJ02-02	0	0	50	19	79	63	0	16	85	21
CASSLVIQVPWASGGPPDTQYF	TCRBV13-01	TCRBJ02-03	0	0	2	14	80	155	53	29	0	0
CSVESSSGISYEQYF	TCRBV29-01	TCRBJ02-07	45	31	43	39	33	47	6	13	24	51
CASSLTPTAGSYNSPLHF	TCRBV19-01	TCRBJ01-06	0	19	76	0	61	14	0	59	83	20
CASSLGQGRNEQFF	TCRBV05-01	TCRBJ02-01	28	38	33	38	59	38	6	34	31	27
CASSSRTSNTHNEQFF	TCRBV09-01	TCRBJ02-01	63	28	59	65	58	7	18	20	10	4
CASSIGAQGGEKLFF	TCRBV19-01	TCRBJ01-04	30	39	86	0	69	0	99	0	0	9
CASSQVDLGVSYNEQFF	TCRBV04-01	TCRBJ02-01	36	60	33	21	41	20	33	39	43	6
CASSRTILYEQYF	TCRBV06-05	TCRBJ02-07	12	0	42	28	69	29	14	21	108	8
CASSSGGRSYEQYF	TCRBV05-01	TCRBJ02-07	47	38	47	12	25	32	36	78	0	16
CASSLSPAGANEQFF	TCRBV27-01	TCRBJ02-01	17	25	48	40	81	31	21	3	21	44
CASSLLDRGHAFF	TCRBV07-09	TCRBJ01-01	26	0	85	14	24	89	38	18	3	34
CASSLGMGTEAFF	TCRBV19-01	TCRBJ01-01	30	41	186	0	0	0	58	0	16	0
CASSATPHTEAFF	TCRBV06-01	TCRBJ01-01	0	0	0	24	50	100	62	46	31	17
CASSEGQGDSYGYTF	TCRBV02-01	TCRBJ01-02	0	11	41	18	75	55	11	65	11	43
CASSDLGTEQYF	TCRBV02-01	TCRBJ02-07	83	85	0	11	41	38	0	72	0	0
CASSPGVGTGELFF	TCRBV13-01	TCRBJ02-02	0	214	66	50	0	0	0	0	0	0
CASSPGDRTNYGYTF	TCRBV02-01	TCRBJ01-02	21	19	64	85	35	70	7	0	29	0
CSAKSGNTIYF	TCRBV20-01	TCRBJ01-03	71	65	0	18	84	8	28	0	43	13
CASRSGTASSYEQYF	TCRBV28-01	TCRBJ02-07	38	21	57	0	19	21	0	42	106	26
CASSPGATNEKLFF	TCRBV18-01	TCRBJ01-04	79	0	0	0	83	34	53	79	0	2
CASSQATGTAGEQYF	TCRBV14-01	TCRBJ02-07	87	51	44	15	13	54	24	41	0	0
CASRGTGYYGYTF	TCRBV05-01	TCRBJ01-02	63	26	33	28	95	0	19	0	57	8
CASSVVVRENTEAFF	TCRBV09-01	TCRBJ01-01	61	6	89	12	0	18	11	72	29	31
CAIRYRDEQYF	TCRBV10-03	TCRBJ02-07	11	51	0	28	55	77	34	0	73	0
CASSVGQGPQETQYF	TCRBV19-01	TCRBJ02-05	35	58	19	0	22	37	0	81	71	6
CASSMGFRGRLETDTQYF	TCRBV19-01	TCRBJ02-03	19	59	20	4	0	74	17	63	42	31
CSVQTGNEKLFF	TCRBV29-01	TCRBJ01-04	0	0	0	0	22	174	40	55	27	11
CASIRHTGEAFF	TCRBV07-09	TCRBJ01-01	24	38	131	43	29	18	26	0	20	0
CASSPDRDYGYTF	TCRBV18-01	TCRBJ01-02	83	77	20	35	20	0	0	37	44	13
CATSTPGREQYF	TCRBV15-01	TCRBJ02-07	43	21	0	25	35	15	38	103	43	6
CAWKRDRGNYGYTF	TCRBV30-01	TCRBJ01-02	29	32	36	36	15	16	5	31	94	34
CATALPSTDTQYF	TCRBV12-05	TCRBJ02-03	57	71	26	37	24	55	3	0	55	0
CASSIPGGNYGYTF	TCRBV19-01	TCRBJ01-02	31	25	16	10	114	25	64	0	29	14
CASSYSNPMHYGYTF	TCRBV06-05	TCRBJ01-02	62	54	62	21	0	0	14	86	0	29
CSVVTEGALEQYF	TCRBV29-01	TCRBJ02-07	65	22	0	33	29	44	41	28	33	33
CASRTLTGGDYTF	TCRBV06-05	TCRBJ01-02	0	26	15	27	0	48	53	90	57	11
CASSQTGEDGYTF	TCRBV04-02	TCRBJ01-02	42	0	16	14	28	22	65	10	70	60
CASSTVGNEQFF	TCRBV28-01	TCRBJ02-01	0	144	34	0	0	34	34	0	77	4
CASSYFRGGPYEQYF	TCRBV06-05	TCRBJ02-07	0	30	45	28	30	24	123	11	26	10
CASSIASPTGELFF	TCRBV19-01	TCRBJ02-02	46	90	120	10	12	21	0	21	0	7
CASRYRGAEAFF	TCRBV05-06	TCRBJ01-01	0	0	0	104	14	0	36	82	91	0
CASQTGRENTIYF	TCRBV02-01	TCRBJ01-03	0	82	77	24	0	62	0	82	0	0
CASSGGTYNEQFF	TCRBV02-01	TCRBJ02-01	27	17	65	8	69	0	0	29	99	13
CAISDVGAKRYGYTF	TCRBV10-03	TCRBJ01-02	0	30	47	13	7	132	79	0	0	19
CASTHNYGYTF	TCRBV06-06	TCRBJ01-02	40	26	21	18	62	0	55	105	0	0
CASSLGTAFQETQYF	TCRBV05-08	TCRBJ02-05	0	291	35	0	0	0	0	0	0	0
CAISTGEQPQHF	TCRBV10-03	TCRBJ01-05	129	0	35	8	22	84	48	0	0	0
CASHRTVNYGYTF	TCRBV02-01	TCRBJ01-02	0	43	25	38	34	61	41	18	66	0
CASMNRHTGELFF	TCRBV06-05	TCRBJ02-02	99	19	0	5	0	55	25	50	56	17
CASSLSYEQYF	TCRBV06-05	TCRBJ02-07	43	48	40	36	23	37	45	23	18	13
CASSPVVRGYTEAFF	TCRBV11-01	TCRBJ01-01	49	139	33	5	0	29	0	45	22	4
CASSPNSGNTEAFF	TCRBV18-01	TCRBJ01-01	0	45	0	14	167	31	48	21	0	0
CASSFEKAYEQYF	TCRBV11-03	TCRBJ02-07	115	87	17	0	37	23	5	21	20	0
CASSERAGSGNTIYF	TCRBV06-04	TCRBJ01-03	0	52	23	8	147	0	20	0	75	0
CASSPPGKFNEQYF	TCRBV07-08	TCRBJ02-07	44	53	27	38	43	6	37	6	42	29
CASSPNFSGNTIYF	TCRBV18-01	TCRBJ01-03	111	0	68	19	0	0	0	0	127	0
CAIPGTSGTGEQFF	TCRBV05-04	TCRBJ02-01	22	49	66	24	54	38	72	0	0	0
CASSLITGYQPQHF	TCRBV28-01	TCRBJ01-05	42	41	24	13	14	26	26	34	75	30
CASNQGRSTDTQYF	TCRBV19-01	TCRBJ02-03	0	0	0	34	141	126	23	0	0	0
CASSLGTGELFF	TCRBV11-02	TCRBJ02-02	0	13	42	0	91	35	60	10	69	4
CASRSGYGTDTQYF	TCRBV19-01	TCRBJ02-03	83	40	8	17	77	20	0	20	42	17
CASSNSGANVLTF	TCRBV07-09	TCRBJ02-06	81	43	31	10	0	18	32	41	65	3
CAIGPDRATEAFF	TCRBV10-03	TCRBJ01-01	73	0	168	25	24	0	34	0	0	0
CATSGYQGAEEKLFF	TCRBV15-01	TCRBJ01-04	56	37	25	15	23	33	72	17	19	27
CASSQEGRTQSGGYTF	TCRBV05-01	TCRBJ01-02	20	30	52	25	72	44	64	17	0	0
CASDREDSPLHF	TCRBV02-01	TCRBJ01-06	0	102	62	0	0	40	0	27	89	4
CASSLAGDTYNSPLHF	TCRBV11-02	TCRBJ01-06	34	42	42	16	32	18	18	39	52	30
CASSPRTSSETQYF	TCRBV07-06	TCRBJ02-05	63	72	64	5	32	27	7	5	38	10
CASSSPSAGVQETQYF	TCRBV05-04	TCRBJ02-05	56	81	11	10	22	41	41	15	43	3
CASSNGVYRGELFF	TCRBV21-01	TCRBJ02-02	0	0	0	0	67	195	20	0	41	0
CASSLMGLYGELFF	TCRBV05-08	TCRBJ02-02	0	132	41	3	94	0	0	53	0	0
CATTPGQGESYEQYF	TCRBV10-01	TCRBJ02-07	42	16	11	0	35	0	27	94	26	72
CASRWTGYDEQFF	TCRBV19-01	TCRBJ02-01	48	12	28	24	0	38	0	164	0	8
CATSREGEIYEQYF	TCRBV15-01	TCRBJ02-07	19	27	55	16	55	60	20	52	0	18
CASSKGAGTANTGELFF	TCRBV11-03	TCRBJ02-02	0	90	50	17	60	12	3	79	0	11
CASSPPGRYTGELFF	TCRBV18-01	TCRBJ02-02	49	121	0	2	24	32	16	0	70	8
CASSSPRAGSSSEAFF	TCRBV27-01	TCRBJ01-01	0	0	0	51	137	62	29	42	0	0
CASSPDSNYGYTF	TCRBV18-01	TCRBJ01-02	65	0	27	50	0	37	0	14	84	44
CASSQGGSSWELFF	TCRBV04-01	TCRBJ02-02	7	17	0	17	27	48	49	0	151	5
CSAWTDTEAFF	TCRBV20-01	TCRBJ01-01	0	85	0	0	57	0	0	39	107	33
CASSSTGYEQYF	TCRBV07-09	TCRBJ02-07	19	29	62	32	45	40	47	0	0	47
CASSINPEAEAFF	TCRBV19-01	TCRBJ01-01	0	0	0	8	77	47	0	58	116	15
CTSAIDREQEKLFF	TCRBV01-01	TCRBJ01-04	26	32	113	30	0	0	0	65	54	0
CASSYGGLNGNTIYF	TCRBV06-05	TCRBJ01-03	110	0	8	0	63	76	46	0	0	17
CASSLAGRYGEKLFF	TCRBV19-01	TCRBJ01-04	104	0	0	13	203	0	0	0	0	0
CASSPPVGSEAFF	TCRBV06-05	TCRBJ01-01	79	72	26	19	53	26	28	0	0	17
CASSIPAGNTEAFF	TCRBV19-01	TCRBJ01-01	0	33	75	11	52	88	0	0	50	11
CASMGTSGRATQYF	TCRBV21-01	TCRBJ02-03	55	71	80	0	65	0	8	0	38	3
CASSFGQGAEKLFF	TCRBV11-03	TCRBJ01-04	124	0	10	3	88	10	0	36	49	0
CASSAGLGGGRNTIYF	TCRBV28-01	TCRBJ01-03	77	38	0	0	56	0	17	0	131	0
CASSFGTTYEQYF	TCRBV06-06	TCRBJ02-07	0	0	37	2	70	3	62	42	52	51
CATKGTGETYEQYF	TCRBV19-01	TCRBJ02-07	0	71	37	10	0	25	0	118	44	14
CASSQESANTGELFF	TCRBV04-02	TCRBJ02-02	65	37	0	29	45	0	66	0	77	0
CASSRAGGLGTEAFF	TCRBV19-01	TCRBJ01-01	5	0	63	15	66	27	0	8	100	35
CASSGGTGGRTGELFF	TCRBV02-01	TCRBJ02-02	44	11	32	13	84	36	29	0	56	14
CASSPGSGQIYNEQFF	TCRBV11-03	TCRBJ02-01	14	36	38	9	113	22	23	9	47	8
CASSFGQRELLGANVLTF	TCRBV05-01	TCRBJ02-06	18	54	31	33	19	38	76	16	24	9
CASSSGTDFYGYTF	TCRBV07-09	TCRBJ01-02	0	0	0	0	0	0	0	318	0	0
CATSRDRDEKLFF	TCRBV15-01	TCRBJ01-04	28	88	42	0	0	64	47	49	0	0
CSAREATEAFF	TCRBV20-01	TCRBJ01-01	0	0	48	39	58	60	0	58	0	55
CASLGGGEHEQYF	TCRBV28-01	TCRBJ02-07	0	237	44	0	0	37	0	0	0	0
CASSPGWVAGANVLTF	TCRBV27-01	TCRBJ02-06	318	0	0	0	0	0	0	0	0	0
CASSYRVEEQYF	TCRBV28-01	TCRBJ02-07	36	72	54	6	32	29	14	19	51	5
CASSQFPGRQPQHF	TCRBV04-01	TCRBJ01-05	20	6	32	16	36	21	33	44	99	11
CASSFEGGEQFF	TCRBV05-01	TCRBJ02-01	31	48	54	34	25	30	19	22	55	0
CASRYTEAFF	TCRBV06-06	TCRBJ01-01	0	236	0	15	0	0	0	0	66	0
CASKLAGGASTDTQYF	TCRBV02-01	TCRBJ02-03	57	26	55	15	33	52	27	13	37	2
CASSPPDRGSTGNTIYF	TCRBV28-01	TCRBJ01-03	0	0	0	0	0	23	62	142	80	10
CSGGLGRVSYNEQFF	TCRBV29-01	TCRBJ02-01	57	15	29	36	4	31	64	4	50	27
CASSFLRGGNQPQHF	TCRBV28-01	TCRBJ01-05	38	0	21	19	113	55	67	0	0	4
CASSYVRLTGVTEAFF	TCRBV06-06	TCRBJ01-01	46	53	53	0	43	43	0	0	41	38
CASSMGGGTTGELFF	TCRBV19-01	TCRBJ02-02	52	170	68	12	15	0	0	0	0	0
CASSLG*QKNSTSGNTIYF	TCRBV07-06	TCRBJ01-03	0	34	129	6	108	0	0	32	0	8
CATTGTLFLGYTF	TCRBV19-01	TCRBJ01-02	99	71	23	23	10	0	40	48	0	3
CASSTWTG*YYEQYF	TCRBV19-01	TCRBJ02-07	25	157	41	10	11	0	4	34	32	3
CASSYGSVLANYGYTF	TCRBV06-05	TCRBJ01-02	60	0	0	20	28	102	39	36	15	17
CASSFLRRAGELFF	TCRBV28-01	TCRBJ02-02	0	58	136	14	0	38	62	0	0	9
CAISEPQGTAFF	TCRBV10-03	TCRBJ01-01	60	108	49	23	0	68	0	0	0	8
CASRWRGPYGYTF	TCRBV02-01	TCRBJ01-02	13	22	69	13	33	89	40	31	0	6
CATSSRFGFHEQYF	TCRBV15-01	TCRBJ02-07	47	38	0	39	24	19	10	35	57	47
CATSRTTGADTEAFF	TCRBV15-01	TCRBJ01-01	38	24	97	43	34	11	17	28	8	16
CASSLQLGTGDGYTF	TCRBV07-08	TCRBJ01-02	50	116	31	44	12	18	0	28	15	2
CASTQAGLSFF	TCRBV02-01	TCRBJ01-01	51	75	0	12	0	59	45	27	47	0
CASRGDRSSYNEQFF	TCRBV02-01	TCRBJ02-01	38	34	26	13	13	45	81	8	57	0
CASRTTGVVTEAFF	TCRBV02-01	TCRBJ01-01	65	0	117	5	60	0	37	0	26	5
CASSPGSNYNEQFF	TCRBV04-02	TCRBJ02-01	7	43	21	0	23	69	38	31	76	7
CASSLIGTSGRLGEQYF	TCRBV19-01	TCRBJ02-07	0	0	0	0	0	201	62	20	27	5
CASSTLVGGQSNYGYTF	TCRBV28-01	TCRBJ01-02	2	20	48	26	47	23	44	49	46	9
CASSPVPSWWDTQYF	TCRBV27-01	TCRBJ02-03	0	38	40	25	62	3	57	4	53	32
CAISEPRTDTQYF	TCRBV10-03	TCRBJ02-03	23	28	12	9	0	21	55	52	114	0
CASSIVFGPLLHTEAFF	TCRBV19-01	TCRBJ01-01	0	0	88	2	166	0	0	0	58	0
CASSGASISMNTEAFF	TCRBV19-01	TCRBJ01-01	138	0	13	4	0	38	30	58	33	0
CASSAQGADSPLHF	TCRBV06-01	TCRBJ01-06	98	0	38	21	38	0	55	0	45	19
CASSIGLAEITGELFF	TCRBV19-01	TCRBJ02-02	120	0	0	0	27	43	99	24	0	0
CASSLGQGAGTEAFF	TCRBV05-01	TCRBJ01-01	95	60	52	15	0	0	8	42	27	14
CASSLGQVDTGELFF	TCRBV07-03	TCRBJ02-02	103	26	17	7	15	31	0	29	63	22
CASSDSVGHSGANVLTF	TCRBV06-04	TCRBJ02-06	27	77	46	7	13	0	44	17	64	18
CASSLTDSLKNIQYF	TCRBV28-01	TCRBJ02-04	51	0	42	20	51	79	31	0	39	0
CASSYGGRDSNQPQHF	TCRBV06-06	TCRBJ01-05	110	0	0	0	66	35	0	0	94	8
CASSLVRGGDTQYF	TCRBV05-01	TCRBJ02-03	30	0	16	13	140	54	42	13	0	5
CASSADYHTEAFF	TCRBV10-01	TCRBJ01-01	27	57	35	4	0	42	36	27	67	18
CASSLFLLTGNTEAFF	TCRBV05-08	TCRBJ01-01	39	31	33	10	0	60	49	12	79	0
CASSLGGTTDTQYF	TCRBV07-09	TCRBJ02-03	59	61	46	2	4	48	47	6	22	18
CASHSGTGYQPQHF	TCRBV10-02	TCRBJ01-05	0	0	79	27	94	38	9	23	43	0
CASGLVAPSGRFTGELFF	TCRBV12-05	TCRBJ02-02	9	29	15	23	61	47	72	12	37	8
CASSPTVSNQPQHF	TCRBV28-01	TCRBJ01-05	56	16	10	17	55	0	62	46	47	3
CASSFFTSGNTGELFF	TCRBV05-01	TCRBJ02-02	9	22	92	38	52	7	46	0	35	11
CASSFGVLENTIYF	TCRBV28-01	TCRBJ01-03	0	0	0	0	0	56	0	67	154	35
CASSSRGGYTF	TCRBV25-01	TCRBJ01-02	0	0	0	23	11	57	0	58	66	97
CASQWGSNTGELFF	TCRBV05-01	TCRBJ02-02	0	0	0	0	27	218	51	0	12	4
CAISSRVDTEAFF	TCRBV10-03	TCRBJ01-01	0	104	0	5	46	0	0	53	104	0
CASSDSRRGEQYF	TCRBV02-01	TCRBJ02-07	30	56	80	32	11	24	0	18	46	15
CAWSAARDRSNEKLFF	TCRBV30-01	TCRBJ01-04	11	25	26	7	71	18	0	0	129	24
CALSRGVGLYEQYF	TCRBV30-01	TCRBJ02-07	27	33	61	68	16	0	11	0	71	24
CASSEYNRESAEAFF	TCRBV06-01	TCRBJ01-01	0	60	36	46	0	75	0	0	73	21
CASSSNLYTGELFF	TCRBV19-01	TCRBJ02-02	95	21	9	0	0	52	93	0	21	20
CASSETRDRGRSLGTEAFF	TCRBV06-01	TCRBJ01-01	121	22	24	12	43	0	24	19	27	19
CASSTRDRLISQHF	TCRBV10-01	TCRBJ01-05	0	30	112	0	45	29	60	20	15	0
CASSMEGQTEAFF	TCRBV19-01	TCRBJ01-01	133	19	19	11	0	0	0	0	129	0
CASILWKLFF	TCRBV02-01	TCRBJ01-04	48	0	0	22	108	68	0	0	64	0
CASSTIASGIYEQYF	TCRBV19-01	TCRBJ02-07	0	0	48	10	82	55	83	32	0	0
CASIDSSSYEQYF	TCRBV28-01	TCRBJ02-07	195	22	59	0	34	0	0	0	0	0
CASTNGLREGPNTQYF	TCRBV21-01	TCRBJ02-03	32	108	46	19	24	13	26	0	36	6
CATSRSDRNPNQPQHF	TCRBV15-01	TCRBJ01-05	40	8	50	14	29	20	56	36	7	49
CASSLTGAAFF	TCRBV11-03	TCRBJ01-01	0	31	5	4	112	81	0	76	0	0
CASMGGIVLRWQYF	TCRBV07-03	TCRBJ02-07	34	9	25	23	32	33	17	42	68	25
CASSPRWGSGNTIYF	TCRBV21-01	TCRBJ01-03	277	10	0	0	0	0	0	21	0	0
CASSPDRRWTEAFF	TCRBV05-06	TCRBJ01-01	67	0	41	48	32	34	0	31	0	55
CASSGQGGNQPQHF	TCRBV19-01	TCRBJ01-05	109	62	0	0	0	0	116	21	0	0
CASSEQGSSYEQYF	TCRBV05-01	TCRBJ02-07	43	0	47	16	53	0	0	47	59	43
CASSLGSYGYTF	TCRBV28-01	TCRBJ01-02	0	0	40	0	0	0	22	20	206	20
CASSYNSGYNTQYF	TCRBV11-03	TCRBJ02-03	25	81	37	16	4	38	0	26	56	24
CASRRQGSHEQYF	TCRBV28-01	TCRBJ02-07	244	39	24	0	0	0	0	0	0	0
CASSLEVAPSTYEQYF	TCRBV07-08	TCRBJ02-07	29	76	0	7	11	55	0	35	87	7
CSVEDPTSGGTANIQYF	TCRBV29-01	TCRBJ02-04	78	19	10	18	69	9	25	24	31	24
CASTDRGVGNQPQHF	TCRBV19-01	TCRBJ01-05	14	0	78	4	145	0	0	0	64	2
CASRPSGFSGNTIYF	TCRBV06-05	TCRBJ01-03	53	72	0	17	0	30	134	0	0	0
CAIQGAADYEQYF	TCRBV10-03	TCRBJ02-07	0	207	0	0	44	0	55	0	0	0
CASSLGQSYTDTQYF	TCRBV05-08	TCRBJ02-03	0	255	0	0	34	17	0	0	0	0
CASKDRVFYEQYF	TCRBV02-01	TCRBJ02-07	0	23	24	66	0	79	35	21	45	13
CASSPTGSDYGYTF	TCRBV28-01	TCRBJ01-02	0	64	87	30	21	0	46	43	0	15
CASSESGRGNTIYF	TCRBV10-02	TCRBJ01-03	119	0	14	0	105	10	0	58	0	0
CASSLQGRSNYGYTF	TCRBV10-01	TCRBJ01-02	45	0	0	14	59	48	0	66	47	27
CSVEGNLRDTQYF	TCRBV29-01	TCRBJ02-03	25	15	17	45	8	44	18	9	95	30
CASSPDRSGANVLTF	TCRBV04-01	TCRBJ02-06	98	62	50	11	20	64	0	0	0	0
CASSVYEQYF	TCRBV06-01	TCRBJ02-07	0	0	46	12	0	86	63	45	53	0
CASSFGTGTNYGYTF	TCRBV02-01	TCRBJ01-02	19	46	47	24	30	0	32	3	82	22
CASPSPRSRPSDTQYF	TCRBV19-01	TCRBJ02-03	14	60	57	8	31	8	48	14	44	21
CASSQDRMAGYTF	TCRBV05-06	TCRBJ01-02	90	12	46	46	40	0	0	12	27	32
CATSRDGGLEPQHF	TCRBV15-01	TCRBJ01-05	20	100	79	40	8	0	28	0	29	0
CASSYSGTSGYNEQFF	TCRBV06-06	TCRBJ02-01	0	75	58	7	45	18	45	0	46	10
CATTSTNTGELFF	TCRBV10-01	TCRBJ02-02	0	51	19	13	93	0	28	45	50	5
CASSFSY*IDEQFF	TCRBV07-04	TCRBJ02-01	51	34	72	5	10	4	58	16	39	15
CASSLAGGRNTGELFF	TCRBV05-04	TCRBJ02-02	0	100	40	13	0	76	56	0	0	19
CASSTDGDTEAFF	TCRBV02-01	TCRBJ01-01	31	95	0	67	16	0	0	53	14	28
CASSMSTGMIYEQYF	TCRBV19-01	TCRBJ02-07	113	0	55	10	0	37	85	4	0	0
CASSAGTGVNIQYF	TCRBV05-01	TCRBJ02-04	100	37	16	17	47	7	0	7	64	8
CASSPRTSFTDTQYF	TCRBV11-03	TCRBJ02-03	87	14	20	31	23	17	25	46	40	0
CAFRPRDTIYF	TCRBV10-02	TCRBJ01-03	0	0	50	0	0	0	0	0	194	59
CASSLAQGAGDEQYF	TCRBV28-01	TCRBJ02-07	29	0	29	0	60	112	0	73	0	0
CASSDLRGNTEAFF	TCRBV06-01	TCRBJ01-01	0	0	0	13	8	0	0	0	259	23
CAISVADTQYF	TCRBV10-03	TCRBJ02-03	65	17	0	13	39	28	35	42	64	0
CASSQIQSYEQYF	TCRBV04-01	TCRBJ02-07	36	71	0	7	55	0	16	87	0	31
CASSHNRHLGANTEAFF	TCRBV07-09	TCRBJ01-01	71	43	0	10	12	27	31	43	49	17
CAWSAVRTGGGYGYTF	TCRBV30-01	TCRBJ01-02	10	43	12	63	53	10	30	25	47	10
CASSWGEANVLTF	TCRBV11-03	TCRBJ02-06	44	57	48	17	14	11	20	16	70	5
CASSQLRDGAEAFF	TCRBV06-05	TCRBJ01-01	0	11	19	3	40	88	62	20	34	25
CASERTDTQYF	TCRBV28-01	TCRBJ02-03	0	35	31	59	21	51	18	54	29	4
CASSPVTRGRANTQYF	TCRBV04-01	TCRBJ02-03	65	19	10	31	10	16	53	20	66	12
CATAEVTGNTIYF	TCRBV28-01	TCRBJ01-03	128	0	71	0	0	56	0	47	0	0
CALVRNTEAFF	TCRBV30-01	TCRBJ01-01	0	0	95	84	23	18	0	32	27	23
CASSHIPGRGENEKLFF	TCRBV19-01	TCRBJ01-04	95	30	0	0	56	121	0	0	0	0
CASSPLTDSGNTIYF	TCRBV18-01	TCRBJ01-03	39	0	14	14	24	0	43	0	166	2
CASSPPGYTDEQYF	TCRBV18-01	TCRBJ02-07	18	0	125	30	0	16	30	32	40	11
CASSSTGTSGNTIYF	TCRBV19-01	TCRBJ01-03	72	0	0	3	55	111	0	61	0	0
CASSKGGREAFF	TCRBV06-05	TCRBJ01-01	0	57	116	24	0	0	43	0	42	20
CASSFGTGDEAFF	TCRBV11-02	TCRBJ01-01	19	3	0	34	0	35	0	36	171	4
CASSLRGIMETQYF	TCRBV05-04	TCRBJ02-05	39	197	27	0	4	0	32	0	0	3
CSVRDRGTYEQYF	TCRBV29-01	TCRBJ02-07	16	69	26	56	18	17	61	31	0	8
CASSKAGGNQYEQYF	TCRBV21-01	TCRBJ02-07	0	149	88	0	0	51	13	0	0	0
CASSSQGDQPQHF	TCRBV05-08	TCRBJ01-05	0	14	201	0	44	0	0	0	42	0
CASSLGGVNSNQPQHF	TCRBV07-08	TCRBJ01-05	6	0	0	0	3	6	13	0	179	94
CASSRGGLDGELFF	TCRBV04-01	TCRBJ02-02	0	78	37	24	0	63	39	0	60	0
CASSLAVSSYNEQFF	TCRBV09-01	TCRBJ02-01	27	50	34	21	25	5	30	30	70	9
CASSLRTISGYGYTF	TCRBV07-09	TCRBJ01-02	40	55	67	5	41	34	0	22	18	19
CASSDPGQGKGPLHF	TCRBV19-01	TCRBJ01-06	88	71	53	0	0	14	0	0	75	0
CASSPQGPFEEAFF	TCRBV18-01	TCRBJ01-01	38	68	17	0	0	9	97	0	65	6
CASSQTESGNTIYF	TCRBV16-01	TCRBJ01-03	0	0	0	0	0	0	0	0	300	0
CASSRDSLNSPLHF	TCRBV02-01	TCRBJ01-06	53	23	0	0	22	146	0	23	22	11
CASSLNRGLDEQYF	TCRBV04-01	TCRBJ02-07	47	22	0	15	73	0	50	0	73	20
CASSEGQGGNSPLHF	TCRBV09-01	TCRBJ01-06	29	0	34	30	5	83	31	0	36	52
CASSLVRGTMNTEAFF	TCRBV05-08	TCRBJ01-01	0	37	203	0	58	0	0	0	0	2
CASRGVQFYGYTF	TCRBV06-05	TCRBJ01-02	0	0	40	23	35	138	0	20	44	0
CASSLSAGNSPLHF	TCRBV28-01	TCRBJ01-06	0	300	0	0	0	0	0	0	0	0
CASSLGTGVNYGYTF	TCRBV05-04	TCRBJ01-02	42	70	27	0	0	23	99	39	0	0
CASSPTTRSYNEQFF	TCRBV19-01	TCRBJ02-01	0	41	0	4	63	57	48	0	86	0
CASSTAQSKSPLHF	TCRBV18-01	TCRBJ01-06	90	0	0	41	45	0	25	0	98	0
CASSPTGTGDGYTF	TCRBV05-01	TCRBJ01-02	0	77	34	4	37	48	17	60	18	4
CASSLEPDSPYEQYF	TCRBV05-08	TCRBJ02-07	51	0	93	0	70	26	8	22	29	0
CASSSVTWNSPLHF	TCRBV06-05	TCRBJ01-06	101	0	33	30	15	48	22	50	0	0
CASSQ*LPRGQPQHF	TCRBV14-01	TCRBJ01-05	20	0	70	0	30	63	25	45	46	0
CASSLEGQYYEKLFF	TCRBV07-02	TCRBJ01-04	25	56	4	22	0	30	14	63	84	0
CASSLADLYEQYF	TCRBV11-02	TCRBJ02-07	60	75	48	3	0	63	28	4	17	0
CASSGQGGIYGYTF	TCRBV27-01	TCRBJ01-02	0	0	0	16	38	71	24	63	47	39
CSAPVTGTYGYTF	TCRBV29-01	TCRBJ01-02	48	14	62	0	7	0	18	48	94	7
CASSPGQADQPQHF	TCRBV19-01	TCRBJ01-05	0	154	58	4	0	19	42	21	0	0
CASSPKPQGNTIYF	TCRBV02-01	TCRBJ01-03	42	97	32	0	0	0	44	49	15	19
CASSESTGRSGNTIYF	TCRBV18-01	TCRBJ01-03	122	0	0	0	24	0	0	0	140	12
CASSLTGGEKLFF	TCRBV07-03	TCRBJ01-04	40	20	79	31	0	67	0	61	0	0
CAISESFRGRNGEQYF	TCRBV10-03	TCRBJ02-07	0	31	0	8	77	90	0	0	56	36
CASSLTESGYTF	TCRBV05-06	TCRBJ01-02	0	214	84	0	0	0	0	0	0	0
CASSYWSGDNSPLHF	TCRBV06-05	TCRBJ01-06	0	21	18	16	0	56	31	0	120	35
CASSFSGTFNEQFF	TCRBV19-01	TCRBJ02-01	47	22	109	0	38	63	0	0	0	18
CASSYSGYRSYEQYF	TCRBV06-05	TCRBJ02-07	25	15	38	20	28	84	0	17	38	32
CASSLAGGNTEAFF	TCRBV07-09	TCRBJ01-01	23	69	0	14	65	20	20	74	12	0
CASSWGEADSSTEAFF	TCRBV05-07	TCRBJ01-01	45	78	56	50	14	0	0	0	7	46
CASSLGRSFEKLFF	TCRBV05-05	TCRBJ01-04	135	0	102	0	0	18	9	0	32	0
CASSLSGANVLTF	TCRBV05-01	TCRBJ02-06	51	79	0	0	0	0	7	26	130	3
CASSLSGPADTQYF	TCRBV11-03	TCRBJ02-03	56	10	40	26	53	19	24	48	11	9
CASSWTGVGDAEAFF	TCRBV19-01	TCRBJ01-01	235	61	0	0	0	0	0	0	0	0
CASSPQAGGPGEQFF	TCRBV09-01	TCRBJ02-01	41	14	35	42	52	26	0	35	41	10
CASKPDSVNTEAFF	TCRBV02-01	TCRBJ01-01	36	0	45	0	7	81	0	92	16	19
CASSRRQGEKLFF	TCRBV21-01	TCRBJ01-04	0	0	0	9	37	29	195	0	0	26
CASSGTGGYSNQPQHF	TCRBV02-01	TCRBJ01-05	50	30	36	33	15	40	0	52	29	11
CASSPGPGAAGFF	TCRBV05-05	TCRBJ01-01	133	0	70	0	0	0	79	0	8	6
CASSGLAGAYNEQFF	TCRBV10-02	TCRBJ02-01	69	45	66	19	28	0	18	18	29	4
CAWSGDQWGEQYF	TCRBV30-01	TCRBJ02-07	44	56	0	29	17	24	25	24	35	42
CARGGGANTQYF	TCRBV30-01	TCRBJ02-03	30	17	28	32	52	21	26	9	49	31
CASTIQGRENTEAFF	TCRBV07-08	TCRBJ01-01	22	22	28	61	56	16	35	19	29	7
CASRSEGGREKLFF	TCRBV28-01	TCRBJ01-04	86	63	77	0	23	0	0	0	35	11
CASSGDYEQYF	TCRBV02-01	TCRBJ02-07	39	78	74	0	0	16	45	9	26	8
CATSGRDSTDTQYF	TCRBV15-01	TCRBJ02-03	17	33	47	47	48	19	3	19	7	55
CASSPPRAYNEQFF	TCRBV05-04	TCRBJ02-01	0	295	0	0	0	0	0	0	0	0
CASSRDPGQETGELFF	TCRBV27-01	TCRBJ02-02	4	40	39	15	30	61	25	14	59	7
CASARSLEYEQYF	TCRBV09-01	TCRBJ02-07	0	32	7	4	39	16	43	15	113	25
CAISRDSKLGETQYF	TCRBV11-03	TCRBJ02-05	0	0	0	0	129	117	9	21	14	4
CASRSPGEANEKLFF	TCRBV19-01	TCRBJ01-04	0	78	39	13	0	91	26	30	17	0
CASSSQYNEQFF	TCRBV06-05	TCRBJ02-01	14	0	27	29	55	54	52	41	0	22
CASSLVPGVTYEQYF	TCRBV19-01	TCRBJ02-07	16	0	55	5	83	0	74	51	0	10
CASSPRQNTDTQYF	TCRBV06-01	TCRBJ02-03	21	28	114	21	42	20	7	34	0	7
CASNPDGGIRDEQFF	TCRBV11-03	TCRBJ02-01	30	19	41	6	38	34	31	11	49	35
CSVAAGGNTEAFF	TCRBV29-01	TCRBJ01-01	0	0	0	36	70	114	0	74	0	0
CASSRGGFSTDTQYF	TCRBV05-01	TCRBJ02-03	98	12	11	0	65	35	13	21	20	18
CASSRTGGSVYEQYF	TCRBV19-01	TCRBJ02-07	0	39	32	10	0	92	25	0	95	0
CASSYRGDKYNEQFF	TCRBV11-02	TCRBJ02-01	39	22	9	3	4	101	22	28	54	11
CASQLAGAYEQYF	TCRBV19-01	TCRBJ02-07	25	55	83	0	0	37	0	0	55	38
CASSDRAHYEQYF	TCRBV06-05	TCRBJ02-07	0	277	0	16	0	0	0	0	0	0
CASSLAAGEFAEAFF	TCRBV05-01	TCRBJ01-01	81	0	48	31	28	32	0	57	0	16
CASSRGVSNQPQHF	TCRBV09-01	TCRBJ01-05	91	24	0	30	18	64	14	0	22	30
CASRDSLYTEAFF	TCRBV10-02	TCRBJ01-01	92	0	5	0	12	36	83	0	65	0
CASSSGAEDEKLFF	TCRBV19-01	TCRBJ01-04	151	0	34	0	0	0	108	0	0	0
CASSLFAGGYEQYF	TCRBV11-03	TCRBJ02-07	57	33	4	4	32	56	10	31	65	0
CAIKFRRFYGYTF	TCRBV02-01	TCRBJ01-02	0	32	38	4	60	46	21	18	66	7
CASSFYGTRSGNTIYF	TCRBV05-04	TCRBJ01-03	86	52	11	3	0	0	0	0	134	6
CASSGYSLRIEKLFF	TCRBV02-01	TCRBJ01-04	100	11	0	8	85	83	0	0	0	5
CASSIGRLSTGELFF	TCRBV19-01	TCRBJ02-02	0	27	142	7	21	65	0	15	15	0
CASSLTRNTEAFF	TCRBV11-03	TCRBJ01-01	22	64	0	9	27	12	37	24	66	31
CASSRRQGQPQHF	TCRBV07-08	TCRBJ01-05	0	44	0	3	81	34	42	37	29	21
CASSLDGGGTPSSGNTIYF	TCRBV05-01	TCRBJ01-03	0	0	22	19	93	55	91	0	11	0
CASRSRDIRNNQPQHF	TCRBV19-01	TCRBJ01-05	0	291	0	0	0	0	0	0	0	0
CASSLSGGFQETQYF	TCRBV04-01	TCRBJ02-05	39	68	41	14	4	27	0	53	28	17
CAISESTRRGITGELFF	TCRBV10-03	TCRBJ02-02	57	0	59	21	32	0	11	21	90	0
CASSPDRGYGYTF	TCRBV18-01	TCRBJ01-02	50	0	27	0	70	0	35	42	60	7
CASSGGPNQPQHF	TCRBV05-01	TCRBJ01-05	35	0	30	34	94	33	0	28	37	0
CSVEGGIYGYTF	TCRBV29-01	TCRBJ01-02	0	29	44	37	54	74	32	21	0	0
CASSLAQGYTEAFF	TCRBV07-08	TCRBJ01-01	104	108	15	34	21	2	0	6	0	0
CASSGTSGYEQYF	TCRBV06-01	TCRBJ02-07	0	57	34	0	22	15	52	46	51	13
CARSPLGHL*QSQHF	TCRBV05-03	TCRBJ01-05	19	119	0	29	36	39	48	0	0	0
CASGTGDSNQPQHF	TCRBV10-03	TCRBJ01-05	146	60	0	0	0	38	20	22	0	4
CASSQTGDGTEAFF	TCRBV07-09	TCRBJ01-01	0	15	40	6	37	12	92	81	0	7
CASRSWDGYTF	TCRBV02-01	TCRBJ01-02	0	0	0	47	47	94	85	0	0	17
CASSDRTEYEQYF	TCRBV07-09	TCRBJ02-07	0	0	99	32	85	0	32	42	0	0
CASSSTGS*YKGSGNTIYF	TCRBV05-01	TCRBJ01-03	44	44	45	22	51	28	11	20	13	12
CASSPRLAGVYNEQFF	TCRBV11-01	TCRBJ02-01	46	80	78	18	11	20	0	17	20	0
CASSPTPTRGDGYTF	TCRBV14-01	TCRBJ01-02	46	58	38	6	16	0	56	0	15	55
CASSSQQQGSNYGYTF	TCRBV11-02	TCRBJ01-02	31	0	45	32	48	19	29	13	51	21
CASSSLTGGNTEAFF	TCRBV06-05	TCRBJ01-01	44	61	0	5	50	0	87	31	0	11
CASSNTVGNEQFF	TCRBV18-01	TCRBJ02-01	16	55	47	15	22	8	25	86	8	7
CASRTWGTEEAFF	TCRBV11-02	TCRBJ01-01	0	56	26	5	116	37	0	23	10	16
CASGLPGRGRTYEQYF	TCRBV12-05	TCRBJ02-07	71	83	28	6	0	10	6	62	23	0
CASSLALAETNTGELFF	TCRBV11-03	TCRBJ02-02	0	0	42	47	13	58	34	63	27	5
CASGAGNIQYF	TCRBV07-02	TCRBJ02-04	43	84	27	33	48	0	54	0	0	0
CASSLEGGRTNYGYTF	TCRBV07-03	TCRBJ01-02	57	21	41	28	36	13	32	14	47	0
CATYRVLIGTEAFF	TCRBV06-06	TCRBJ01-01	56	0	71	0	0	0	19	83	54	6
CASRDRYLNTEAFF	TCRBV02-01	TCRBJ01-01	5	56	0	36	18	21	47	17	75	13
CASSLASQGLGSGNTIYF	TCRBV07-06	TCRBJ01-03	83	0	0	0	0	146	0	30	18	11
CASSSGLSYEQYF	TCRBV02-01	TCRBJ02-07	33	78	0	44	23	0	0	35	43	32
CATSPAGHGNTIYF	TCRBV27-01	TCRBJ01-03	47	58	40	0	0	0	0	21	100	22
CASSVEEGEQFF	TCRBV02-01	TCRBJ02-01	16	62	39	0	32	0	32	78	29	0
CASSQYMNTEAFF	TCRBV07-06	TCRBJ01-01	41	0	0	17	43	31	77	0	64	15
CAWDLTGGGNEKLFF	TCRBV30-01	TCRBJ01-04	65	17	0	52	21	44	37	0	23	29
CASSEGDSNTEAFF	TCRBV06-04	TCRBJ01-01	90	0	0	0	0	198	0	0	0	0
CASSSDRWSGYTF	TCRBV05-04	TCRBJ01-02	0	69	28	46	42	23	20	0	60	0
CASSLERTGYGYTF	TCRBV07-02	TCRBJ01-02	69	60	9	37	9	9	7	46	24	18
CASSLGGGPGNQPQHF	TCRBV07-08	TCRBJ01-05	33	25	8	6	30	30	32	18	52	53
CASSPSSSGNTIYF	TCRBV18-01	TCRBJ01-03	0	0	0	5	0	0	0	151	131	0
CASSSSPQAGNTIYF	TCRBV06-05	TCRBJ01-03	0	0	0	20	20	138	0	37	52	20
CASSHTLDRTNTIYF	TCRBV06-06	TCRBJ01-03	86	0	0	7	20	75	0	0	99	0
CSVESGNTIYF	TCRBV29-01	TCRBJ01-03	0	40	0	0	0	36	0	81	130	0
CASSHSVRREQYF	TCRBV14-01	TCRBJ02-07	119	0	0	0	82	0	0	0	66	20
CASLGGTGLYEQYF	TCRBV06-06	TCRBJ02-07	0	0	28	16	65	0	152	0	26	0
CAISESKGTGETQYF	TCRBV10-03	TCRBJ02-05	66	25	65	26	36	34	0	14	21	0
CASSPPGDMGEQFF	TCRBV18-01	TCRBJ02-01	0	146	19	9	16	11	19	11	56	0
CASSFTGWVHEQYF	TCRBV28-01	TCRBJ02-07	0	69	14	9	28	56	0	19	54	38
CASSWGYNQPQHF	TCRBV06-05	TCRBJ01-05	0	0	36	14	107	0	66	0	27	36
CASSYGLRTYEQYF	TCRBV06-06	TCRBJ02-07	0	0	0	0	135	29	93	29	0	0
CASRTDRTYGYTF	TCRBV28-01	TCRBJ01-02	35	0	0	9	44	78	0	93	20	7
CASSYSADRGYGYTF	TCRBV06-05	TCRBJ01-02	83	22	0	0	38	92	19	0	32	0
CASSQGDLQETQYF	TCRBV04-01	TCRBJ02-05	16	0	25	18	0	15	35	27	127	23
CASSGDSLSNQPQHF	TCRBV02-01	TCRBJ01-05	0	72	99	30	72	0	13	0	0	0
CASSHGGGNTIYF	TCRBV07-09	TCRBJ01-03	71	0	64	4	46	49	24	18	0	10
CASSFANPLVELNTEAFF	TCRBV28-01	TCRBJ01-01	13	37	101	26	55	52	0	0	0	2
CASSQRQGVGEQYF	TCRBV06-05	TCRBJ02-07	18	42	0	13	33	35	36	59	0	49
CASSWVGTEAFF	TCRBV06-01	TCRBJ01-01	112	47	0	8	0	24	0	89	0	5
CASSYSRRAGELFF	TCRBV06-05	TCRBJ02-02	39	20	54	0	51	74	0	0	8	39
CASSEATGENSPLHF	TCRBV06-01	TCRBJ01-06	0	0	17	19	30	0	40	0	122	57
CASSQSGRLAGDTQYF	TCRBV14-01	TCRBJ02-03	7	86	65	26	25	23	0	28	25	0
CAISEIRVKNYGYTF	TCRBV10-03	TCRBJ01-02	70	0	0	0	0	19	53	30	100	13
CASSISRSTNEKLFF	TCRBV19-01	TCRBJ01-04	0	0	0	0	0	91	0	108	86	0
CASSLTGHANTEAFF	TCRBV28-01	TCRBJ01-01	59	13	29	0	62	0	23	26	68	5
CAWVRGRGHYGYTF	TCRBV30-01	TCRBJ01-02	0	39	42	73	13	24	17	5	20	52
CASSNALNQPQHF	TCRBV27-01	TCRBJ01-05	45	6	63	21	44	18	38	0	33	17
CASSLRTGIVGTEAFF	TCRBV28-01	TCRBJ01-01	0	57	80	7	40	52	17	25	0	7
CASSLGTSGVITDTQYF	TCRBV28-01	TCRBJ02-03	3	17	78	7	27	84	32	0	36	0
CASKGRVYNEQFF	TCRBV02-01	TCRBJ02-01	24	79	45	32	6	8	59	19	4	8
CASSQAQGQNSPLHF	TCRBV04-01	TCRBJ01-06	37	0	15	28	0	112	15	34	43	0
[truncated: 164,103 more rows]
